# Supplementary material for: Detection of endosymbiotic, environmental, and potential bacterial pathogens in diverse mosquito taxa from Colombian tropical forests using RNAseq
Source: Front Microbiol. 2025 Dec 17;16:1727830. doi: 10.3389/fmicb.2025.1727830 (PMC12755158; doi:10.3389/fmicb.2025.1727830)
Supplement: Supplementary file 2 [file Data_Sheet_1.xlsx]

## Sheet: TableS1
Tribe	Sample name	Species / morphotype	Total Clean Reads (Post-Filtered)	16S dataset Retained paired reads	Assembly dataset Number of contigs (>1kb)
Aedini	Ad_m08	Ochlerotatus sp. 1	12139453	38046	1599
	Ad_m09	Ochlerotatus sp. 2	10976247	40387	1801
	Ad_m18	Aedes albopictus	10414203	16445	3445
	Ad_m19		7628910	6962	1529
	Ad_m20		9237274	16357	3252
	Ad_m21	Aedes sp.	28743207	32211	3703
Culicini	Cx_m01	Culex sp. 1	7437178	6760	53
	Cx_m02	Culex sp. 1	38175345	13998	1238
	Cx_m04	Culex sp. 1	9237758	28887	23
	Cx_m12	Culex sp. 2	7773898	90711	182
	Cx_m13	Culex sp. 3	4461237	21892	268
	Cx_m14	Culex sp. 4	8984799	17383	269
	Cx_m15	Culex sp. 5	10368063	21714	978
	Cx_m17	Culex sp. 1	4459951	24587	12823
	Cx_m24	Culex sp.	38086432	150272	4304
	Cx_m25	Culex sp.	26137918	13545	4669
	Cx_m26	Culex sp.	32217143	9300	2600
Orthopodmyiini	Or_m22	Orthopodomyia sp.1	46034685	12927	691
	Or_m23	Orthopodomyia sp.2	43483845	21503	1781
Sabethini	Sa_m05	Wyeomyia sp. 1	9575091	18179	1386
	Sa_m06	Sabethes sp.	9751379	15660	4964
	Sa_m07	Trichoprosopon sp.	9225132	18954	4556
	Sa_m10	Wyeomyia sp. 2	9418929	15464	2038
	Sa_m11	Wyeomyia sp. 3	9777026	20900	2810
TOTAL			403745103	673044	60962
AVERAGE			1.68227e+07	28043.5	2540.08
SD.			1.33161e+07	30985.4	2691.75
