# Supplementary material for: Detection of endosymbiotic, environmental, and potential bacterial pathogens in diverse mosquito taxa from Colombian tropical forests using RNAseq
Source: Front Microbiol. 2025 Dec 17;16:1727830. doi: 10.3389/fmicb.2025.1727830 (PMC12755158; doi:10.3389/fmicb.2025.1727830)
Supplement: Supplementary file 3 [file Data_Sheet_2.xlsx]

## Sheet: TableS2
Phylum	Total_ASVs	Total_Abundance	Relative abundance
Bacillota	441	144128	0.503865
Bacteroidota	307	50401	0.1762
Pseudomonadota	341	32755	0.11451
Mycoplasmatota	55	21685	0.07581
Campylobacterota	44	14185	0.04959
Thermotogota	23	11299	0.039501
Cyanobacteriota	63	3996	0.01397
Actinomycetota	51	2793	0.009764
Spirochaetota	84	2205	0.007709
Microgenomates	12	1851	0.006471
Planctomycetota	11	440	0.001538
Verrucomicrobiota	3	140	0.000489
Fusobacteriota	6	100	0.00035
Deferribacterota	3	45	0.000157
Acidobacteriota	2	15	5.2e-05
Chlamydiota	1	3	1e-05
Lentisphaerota	1	2	7e-06
candidate_division_WPS-2	1	2	7e-06
Family	Total_ASVs	Total_Abundance	Relative_abundance
Flavobacteriaceae	67	35725	0.20904
Peptostreptococcaceae	4	32060	0.18759
Mycoplasmataceae	5	12711	0.07438
Candidatus_Carsonella	114	12622	0.07386
Mesoaciditogaceae	23	11299	0.06611
Arcobacteraceae	20	6436	0.03766
Campylobacteraceae	15	5679	0.03323
Phyllobacteriaceae	29	5161	0.0302
Metamycoplasmataceae	22	4425	0.02589
Bacillaceae	20	4414	0.02583
Acholeplasmataceae	14	4027	0.02356
Weeksellaceae	20	3718	0.02176
Chitinophagaceae	7	2923	0.0171
Lachnospiraceae	10	2096	0.01226
Lactobacillaceae	34	2017	0.0118
Desulfobacteraceae	12	1785	0.01044
Treponemataceae	73	1714	0.01003
Leuconostocaceae	13	1651	0.00966
Beijerinckiaceae	5	1630	0.00954
Psychromonadaceae	7	1506	0.00881
Peptococcaceae	21	1491	0.00872
Sphingobacteriaceae	3	1378	0.00806
Bacteroidaceae	35	1139	0.00666
Nostocaceae	13	962	0.00563
Streptococcaceae	17	897	0.00525
Syntrophomonadaceae	18	837	0.0049
Cryptomonadaceae	2	699	0.00409
Francisellaceae	13	678	0.00397
Enterococcaceae	13	590	0.00345
Microcoleaceae	8	589	0.00345
Paenibacillaceae	8	552	0.00323
Enterobacteriaceae	10	508	0.00297
Veillonellaceae	17	457	0.00267
Porphyromonadaceae	4	304	0.00178
Oscillospiraceae	8	273	0.0016
Emcibacteraceae	1	271	0.00159
Marinicella	2	257	0.0015
Alicyclobacillaceae	6	253	0.00148
Sphingomonadaceae	4	252	0.00147
Actinomycetaceae	8	247	0.00145
Glycomycetaceae	4	243	0.00142
Mycoplasmoidaceae	3	237	0.00139
Peptoniphilaceae	8	218	0.00128
Flammeovirgaceae	1	216	0.00126
Pirellulaceae	5	201	0.00118
Caryophanaceae	4	178	0.00104
Sulfurospirillaceae	2	170	0.00099
Nakamurellaceae	3	168	0.00098
Desertifilaceae	5	164	0.00096
Selenomonadaceae	3	158	0.00092
Hymenobacteraceae	5	152	0.00089
Puniceicoccaceae	3	140	0.00082
Bacillales_Incertae_Sedis_XI	4	139	0.00081
Sporomusaceae	3	129	0.00075
Streptosporangiaceae	1	128	0.00075
Gemmataceae	5	124	0.00073
Oceanospirillaceae	1	122	0.00071
Wilmottiaceae	4	119	0.0007
Phycisphaeraceae	1	115	0.00067
Corynebacteriaceae	2	111	0.00065
Coleofasciculaceae	2	108	0.00063
Desulfovibrionaceae	7	106	0.00062
Calotrichaceae	1	98	0.00057
Spirochaetaceae	1	93	0.00054
Fusobacteriaceae	5	86	0.0005
Prevotellaceae	4	77	0.00045
Helicobacteraceae	1	72	0.00042
Spirosomaceae	5	65	0.00038
Thermoactinomycetaceae	3	63	0.00037
Deferribacteraceae	3	45	0.00026
Propionibacteriaceae	3	45	0.00026
Eggerthellaceae	1	44	0.00026
Oculatellaceae	3	43	0.00025
Carnobacteriaceae	2	42	0.00025
Prolixibacteraceae	2	42	0.00025
Clostridiaceae_1	6	38	0.00022
Chromatiaceae	1	35	0.0002
Erwiniaceae	1	35	0.0002
Thiohalobacter	2	27	0.00016
Clostridiaceae_2	2	26	0.00015
Borreliaceae	2	21	0.00012
Colwelliaceae	2	21	0.00012
Blastocatellaceae	2	15	9e-05
Bifidobacteriaceae	2	14	8e-05
Leptotrichiaceae	1	14	8e-05
Cytophagaceae	1	12	7e-05
Dermabacteraceae	1	12	7e-05
Moraxellaceae	2	12	7e-05
Piscirickettsiaceae	1	11	6e-05
Eubacteriales_incertae_sedis_III	1	10	6e-05
Pseudonocardiaceae	1	9	5e-05
Pasteurellaceae	1	8	5e-05
Kangiellaceae	1	7	4e-05
Mooreiaceae	1	6	4e-05
Legionellaceae	2	5	3e-05
Nocardioidaceae	1	4	2e-05
Sutterellaceae	1	4	2e-05
Vibrionaceae	1	4	2e-05
Jonesiaceae	1	3	2e-05
Waddliaceae	1	3	2e-05
Lentisphaeraceae	1	2	1e-05
Morganellaceae	1	2	1e-05
Spiroplasmataceae	1	2	1e-05
Thermoanaerobacteraceae	1	2	1e-05
Genus	Total_ASVs	Total_Abundance	Relative_abundance
Urechidicola	6	27702	0.041159
Mycoplasma	5	12711	0.018886
Athalassotoga	23	11299	0.016788
Arcobacter	20	6436	0.009563
Campylobacter	15	5679	0.008438
Phyllobacterium	28	5156	0.007661
Acholeplasma	14	4027	0.005983
Mycoplasmopsis	15	4010	0.005958
Chryseobacterium	19	3683	0.005472
Bacillus	6	2209	0.003282
Mobilitalea	3	1924	0.002859
Desulfocicer	9	1746	0.002594
Treponema	73	1714	0.002547
Beijerinckia	5	1630	0.002422
Psychromonas	7	1506	0.002238
Sphingobacterium	2	1366	0.00203
Winogradskyella	3	1034	0.001536
Bacteroides	32	1005	0.001493
Desikacharya	12	956	0.00142
Desulfofundulus	12	920	0.001367
Streptococcus	17	897	0.001333
Syntrophomonas	18	837	0.001244
Lentilactobacillus	9	833	0.001238
Ligilactobacillus	11	785	0.001166
Cysteiniphilum	13	678	0.001007
Enterococcus	7	496	0.00073695
Aquimarina	7	482	0.00071615
Ammassolinea	7	470	0.00069832
Negativicoccus	12	377	0.00056014
Croceivirga	6	369	0.00054826
Brevibacillus	5	341	0.00050665
Phosphitispora	2	320	0.00047545
Klebsiella	5	316	0.00046951
Porphyromonas	3	298	0.00044276
Weissella	4	282	0.00041899
Luteithermobacter	1	271	0.00040265
Tumebacillus	6	253	0.0003759
Mesomycoplasma	3	237	0.00035213
Mycoplasmoides	3	237	0.00035213
Stackebrandtia	3	228	0.00033876
Flammeovirga	1	216	0.00032093
Hydrotalea	1	213	0.00031647
Periweissella	3	203	0.00030161
Lignipirellula	5	201	0.00029864
Calculibacillus	1	197	0.0002927
Pelotomaculum	2	177	0.00026298
Lactobacillus	7	172	0.00025556
Sulfurospirillum	2	170	0.00025258
Nakamurella	3	168	0.00024961
Jacksonvillea	5	164	0.00024367
Varibaculum	3	160	0.00023773
Acetilactobacillus	3	152	0.00022584
Hymenobacter	5	152	0.00022584
Megamonas	2	152	0.00022584
Solibacillus	3	146	0.00021692
Flavobacterium	1	139	0.00020652
Gemella	4	139	0.00020652
Wukongibacter	1	135	0.00020058
Sporomusa	3	129	0.00019167
Streptosporangium	1	128	0.00019018
Zavarzinella	5	124	0.00018424
Joostella	2	122	0.00018127
Oxynema	1	119	0.00017681
Poriferisphaera	1	115	0.00017087
Ornithinibacillus	1	112	0.00016641
Corynebacterium	2	111	0.00016492
Arizonema	2	108	0.00016046
Paenibacillus	2	107	0.00015898
Citrobacter	2	104	0.00015452
Cohnella	1	104	0.00015452
Macrochaete	1	98	0.00014561
Pseudogracilibacillus	2	95	0.00014115
Vagococcus	6	94	0.00013966
Oceanispirochaeta	1	93	0.00013818
Desulfohalovibrio	4	91	0.00013521
Fusobacterium	5	86	0.00012778
Metamycoplasma	1	78	0.00011589
Helicobacter	1	72	0.00010698
Sphingobium	2	71	0.00010549
Kroppenstedtia	3	63	9.36e-05
Ruminiclostridium	2	63	9.36e-05
Parvimonas	2	58	8.618e-05
Allisonella	1	54	8.023e-05
Puniceicoccus	1	54	8.023e-05
Ezakiella	1	50	7.429e-05
Peptoniphilus	2	50	7.429e-05
Actinomyces	2	49	7.28e-05
Helcococcus	1	48	7.132e-05
Enterobacter	2	46	6.835e-05
Calditerrivibrio	3	45	6.686e-05
Anagnostidinema	2	44	6.537e-05
Raoultibacter	1	44	6.537e-05
Alloprevotella	1	43	6.389e-05
Escherichia/Shigella	1	42	6.24e-05
Monoglobus	2	40	5.943e-05
Clostridium_sensu_stricto	6	38	5.646e-05
Desulfatiglans	2	36	5.349e-05
Alishewanella	1	35	5.2e-05
Buchnera	1	35	5.2e-05
Cutibacterium	2	35	5.2e-05
Elizabethkingia	1	35	5.2e-05
Butyrivibrio	2	34	5.052e-05
Hoylesella	3	34	5.052e-05
Desemzia	1	30	4.457e-05
Spirosoma	1	29	4.309e-05
Desulfofarcimen	1	28	4.16e-05
Meniscus	1	28	4.16e-05
Siamcapillus	2	27	4.012e-05
Alkaliphilus	2	26	3.863e-05
Trueperella	1	24	3.566e-05
Borrelia	2	21	3.12e-05
Colwellia	2	21	3.12e-05
Emticicia	2	21	3.12e-05
Desulfosporosinus	3	17	2.526e-05
Gracilinea	1	17	2.526e-05
Drouetiella	1	16	2.377e-05
Blautia	1	15	2.229e-05
Lacihabitans	2	15	2.229e-05
Lacticaseibacillus	2	15	2.229e-05
Natronoglycomyces	1	15	2.229e-05
Bifidobacterium	2	14	2.08e-05
Megasphaera	1	14	2.08e-05
Oceanivirga	1	14	2.08e-05
Prolixibacter	1	14	2.08e-05
Psychroserpens	1	13	1.932e-05
Stenotrophobacter	1	13	1.932e-05
Anaerosphaera	2	12	1.783e-05
Atopostipes	1	12	1.783e-05
Dermabacter	1	12	1.783e-05
Litoribacter	1	12	1.783e-05
Pedobacter	1	12	1.783e-05
Veillonella	3	12	1.783e-05
Weizmannia	1	12	1.783e-05
Methylophaga	1	11	1.634e-05
Moraxella	1	10	1.486e-05
Thermoanaerobacterium	1	10	1.486e-05
Actinophytocola	1	9	1.337e-05
Bilophila	2	9	1.337e-05
Limosilactobacillus	1	9	1.337e-05
Haemophilus	1	8	1.189e-05
Natribacillus	1	8	1.189e-05
Priestia	1	8	1.189e-05
Cellulophaga	2	7	1.04e-05
Kangiella	1	7	1.04e-05
Robertmurraya	1	7	1.04e-05
Sediminibacterium	1	7	1.04e-05
Sellimonas	1	7	1.04e-05
Desulfovibrio	1	6	8.91e-06
Mooreia	1	6	8.91e-06
Tannerella	1	6	8.91e-06
Citreitalea	1	5	7.43e-06
Filifactor	1	5	7.43e-06
Legionella	2	5	7.43e-06
Mesorhizobium	1	5	7.43e-06
Gleimia	1	4	5.94e-06
Nocardioides	1	4	5.94e-06
Photobacterium	1	4	5.94e-06
Sutterella	1	4	5.94e-06
Desulfobacter	1	3	4.46e-06
Jonesia	1	3	4.46e-06
Roseburia	1	3	4.46e-06
Waddlia	1	3	4.46e-06
Acinetobacter	1	2	2.97e-06
Blastocatella	1	2	2.97e-06
Lentisphaera	1	2	2.97e-06
Neglecta	1	2	2.97e-06
Peptostreptococcus	1	2	2.97e-06
Phocaeicola	1	2	2.97e-06
Spiroplasma	1	2	2.97e-06
Thermoanaerobacter	1	2	2.97e-06
Xenorhabdus	1	2	2.97e-06
