# Supplementary material for: Detection of endosymbiotic, environmental, and potential bacterial pathogens in diverse mosquito taxa from Colombian tropical forests using RNAseq
Source: Front Microbiol. 2025 Dec 17;16:1727830. doi: 10.3389/fmicb.2025.1727830 (PMC12755158; doi:10.3389/fmicb.2025.1727830)
Supplement: Supplementary file 4 [file Data_Sheet_3.xlsx]

## Sheet: TableS3
Number of ASVs	Tribe	Sample	Species / Morphotype	Phylum	Family	Genus	Relative abundance	ASVs
1	Aedini	Ad_m08	Ochlerotatus sp. 1	Campylobacterota	Arcobacteraceae	Arcobacter	0.00109409	ASV59
1	Aedini	Ad_m08	Ochlerotatus sp. 1	Spirochaetota	Treponemataceae	Treponema	0.00109409	ASV2272
1	Aedini	Ad_m08	Ochlerotatus sp. 1	Cyanobacteriota	Nostocaceae	Desikacharya	0.00109409	ASV4473
1	Aedini	Ad_m08	Ochlerotatus sp. 1	Bacteroidota	Flavobacteriaceae	Unassigned_Genus	0.00109409	ASV5621
1	Aedini	Ad_m09	Ochlerotatus sp. 2	Bacillota	Peptostreptococcaceae	Unassigned_Genus	0.00109409	ASV3
1	Aedini	Ad_m09	Ochlerotatus sp. 2	Campylobacterota	Arcobacteraceae	Arcobacter	0.00109409	ASV286
1	Aedini	Ad_m09	Ochlerotatus sp. 2	Bacteroidota	Weeksellaceae	Chryseobacterium	0.00109409	ASV287
1	Aedini	Ad_m09	Ochlerotatus sp. 2	Bacteroidota	Prevotellaceae	Alloprevotella	0.00109409	ASV2186
1	Aedini	Ad_m09	Ochlerotatus sp. 2	Pseudomonadota	Phyllobacteriaceae	Phyllobacterium	0.00109409	ASV2187
1	Aedini	Ad_m09	Ochlerotatus sp. 2	Mycoplasmatota	Acholeplasmataceae	Acholeplasma	0.00109409	ASV4600
1	Aedini	Ad_m09	Ochlerotatus sp. 2	Bacillota	Eubacteriales_incertae_sedis_III	Thermoanaerobacterium	0.00109409	ASV4689
1	Aedini	Ad_m09	Ochlerotatus sp. 2	Cyanobacteriota	Nostocaceae	Desikacharya	0.00109409	ASV5086
1	Aedini	Ad_m09	Ochlerotatus sp. 2	Cyanobacteriota	Nostocaceae	Unassigned_Genus	0.00109409	ASV5244
1	Aedini	Ad_m09	Ochlerotatus sp. 2	Actinomycetota	Jonesiaceae	Jonesia	0.00109409	ASV5879
1	Aedini	Ad_m18	Aedes albopictus	Bacillota	Peptostreptococcaceae	Unassigned_Genus	0.00109409	ASV3
1	Aedini	Ad_m18	Aedes albopictus	Bacteroidota	Flavobacteriaceae	Unassigned_Genus	0.00109409	ASV191
1	Aedini	Ad_m18	Aedes albopictus	Pseudomonadota	Enterobacteriaceae	Klebsiella	0.00109409	ASV697
1	Aedini	Ad_m18	Aedes albopictus	Bacillota	Paenibacillaceae	Cohnella	0.00109409	ASV743
1	Aedini	Ad_m18	Aedes albopictus	Pseudomonadota	Enterobacteriaceae	Citrobacter	0.00109409	ASV982
1	Aedini	Ad_m18	Aedes albopictus	Bacteroidota	Weeksellaceae	Chryseobacterium	0.00109409	ASV1970
1	Aedini	Ad_m18	Aedes albopictus	Bacillota	Alicyclobacillaceae	Tumebacillus	0.00109409	ASV2502
1	Aedini	Ad_m18	Aedes albopictus	Bacillota	Peptoniphilaceae	Peptoniphilus	0.00109409	ASV2842
1	Aedini	Ad_m18	Aedes albopictus	Pseudomonadota	Enterobacteriaceae	Enterobacter	0.00109409	ASV2979
1	Aedini	Ad_m18	Aedes albopictus	Fusobacteriota	Fusobacteriaceae	Fusobacterium	0.00109409	ASV3548
1	Aedini	Ad_m18	Aedes albopictus	Campylobacterota	Arcobacteraceae	Arcobacter	0.00109409	ASV3906
1	Aedini	Ad_m18	Aedes albopictus	Planctomycetota	Pirellulaceae	Lignipirellula	0.00109409	ASV4072
1	Aedini	Ad_m18	Aedes albopictus	Actinomycetota	Dermabacteraceae	Dermabacter	0.00109409	ASV4518
1	Aedini	Ad_m18	Aedes albopictus	Campylobacterota	Campylobacteraceae	Campylobacter	0.00109409	ASV4516
1	Aedini	Ad_m18	Aedes albopictus	Pseudomonadota	Phyllobacteriaceae	Phyllobacterium	0.00109409	ASV4635
1	Aedini	Ad_m18	Aedes albopictus	Actinomycetota	Bifidobacteriaceae	Bifidobacterium	0.00109409	ASV5135
1	Aedini	Ad_m18	Aedes albopictus	Actinomycetota	Nocardioidaceae	Nocardioides	0.00109409	ASV5700
1	Aedini	Ad_m18	Aedes albopictus	Pseudomonadota	Desulfovibrionaceae	Bilophila	0.00109409	ASV5701
1	Aedini	Ad_m19	Aedes albopictus	Bacteroidota	Flavobacteriaceae	Unassigned_Genus	0.00109409	ASV67
1	Aedini	Ad_m19	Aedes albopictus	Bacillota	Peptostreptococcaceae	Unassigned_Genus	0.00109409	ASV3
1	Aedini	Ad_m19	Aedes albopictus	Bacillota	Peptococcaceae	Desulfofundulus	0.00109409	ASV220
1	Aedini	Ad_m19	Aedes albopictus	Bacteroidota	Weeksellaceae	Chryseobacterium	0.00109409	ASV1594
1	Aedini	Ad_m19	Aedes albopictus	Cyanobacteriota	Wilmottiaceae	Unassigned_Genus	0.00109409	ASV1595
1	Aedini	Ad_m19	Aedes albopictus	Pseudomonadota	Francisellaceae	Cysteiniphilum	0.00109409	ASV1652
1	Aedini	Ad_m19	Aedes albopictus	Pseudomonadota	Marinicella	Unassigned_Genus	0.00109409	ASV1917
1	Aedini	Ad_m19	Aedes albopictus	Bacteroidota	Bacteroidaceae	Bacteroides	0.00109409	ASV3130
1	Aedini	Ad_m19	Aedes albopictus	Pseudomonadota	Desulfobacteraceae	Desulfocicer	0.00109409	ASV4289
1	Aedini	Ad_m19	Aedes albopictus	Planctomycetota	Pirellulaceae	Lignipirellula	0.00109409	ASV4636
1	Aedini	Ad_m19	Aedes albopictus	Pseudomonadota	Moraxellaceae	Moraxella	0.00109409	ASV4730
1	Aedini	Ad_m19	Aedes albopictus	Bacteroidota	Flavobacteriaceae	Cellulophaga	0.00109409	ASV5712
1	Aedini	Ad_m19	Aedes albopictus	Pseudomonadota	Desulfovibrionaceae	Desulfohalovibrio	0.00109409	ASV5994
1	Aedini	Ad_m20	Aedes albopictus	Bacillota	Peptostreptococcaceae	Unassigned_Genus	0.00109409	ASV3
1	Aedini	Ad_m20	Aedes albopictus	Bacteroidota	Flavobacteriaceae	Unassigned_Genus	0.00109409	ASV245
1	Aedini	Ad_m20	Aedes albopictus	Bacteroidota	Weeksellaceae	Chryseobacterium	0.00109409	ASV2718
1	Aedini	Ad_m20	Aedes albopictus	Pseudomonadota	Francisellaceae	Cysteiniphilum	0.00109409	ASV4077
1	Aedini	Ad_m21	Aedes sp.	Bacillota	Peptostreptococcaceae	Unassigned_Genus	0.00109409	ASV3
1	Aedini	Ad_m21	Aedes sp.	Bacteroidota	Chitinophagaceae	Hydrotalea	0.00109409	ASV250
1	Aedini	Ad_m21	Aedes sp.	Bacteroidota	Weeksellaceae	Chryseobacterium	0.00109409	ASV600
1	Aedini	Ad_m21	Aedes sp.	Bacteroidota	Bacteroidaceae	Bacteroides	0.00109409	ASV1450
1	Aedini	Ad_m21	Aedes sp.	Bacteroidota	Flavobacteriaceae	Cellulophaga	0.00109409	ASV6007
1	Aedini	Ad_m21	Aedes sp.	Spirochaetota	Treponemataceae	Treponema	0.00109409	ASV6422
1	Culicini	Cx_m01	Culex sp. 1	Bacillota	Peptostreptococcaceae	Unassigned_Genus	0.00109409	ASV3
1	Culicini	Cx_m01	Culex sp. 1	Mycoplasmatota	Mycoplasmataceae	Mycoplasma	0.00109409	ASV16
1	Culicini	Cx_m01	Culex sp. 1	Cyanobacteriota	Cryptomonadaceae	Unassigned_Genus	0.00109409	ASV87
1	Culicini	Cx_m01	Culex sp. 1	Pseudomonadota	Psychromonadaceae	Psychromonas	0.00109409	ASV118
1	Culicini	Cx_m01	Culex sp. 1	Bacteroidota	Flavobacteriaceae	Winogradskyella	0.00109409	ASV122
1	Culicini	Cx_m01	Culex sp. 1	Bacteroidota	Weeksellaceae	Chryseobacterium	0.00109409	ASV63
1	Culicini	Cx_m01	Culex sp. 1	Mycoplasmatota	Metamycoplasmataceae	Mycoplasmopsis	0.00109409	ASV65
1	Culicini	Cx_m01	Culex sp. 1	Bacillota	Peptococcaceae	Phosphitispora	0.00109409	ASV172
1	Culicini	Cx_m01	Culex sp. 1	Bacteroidota	Flavobacteriaceae	Aquimarina	0.00109409	ASV279
1	Culicini	Cx_m01	Culex sp. 1	Campylobacterota	Campylobacteraceae	Campylobacter	0.00109409	ASV304
1	Culicini	Cx_m01	Culex sp. 1	Bacillota	Bacillaceae	Bacillus	0.00109409	ASV44
1	Culicini	Cx_m01	Culex sp. 1	Bacillota	Leuconostocaceae	Unassigned_Genus	0.00109409	ASV384
1	Culicini	Cx_m01	Culex sp. 1	Pseudomonadota	Phyllobacteriaceae	Phyllobacterium	0.00109409	ASV423
1	Culicini	Cx_m01	Culex sp. 1	Bacteroidota	Porphyromonadaceae	Porphyromonas	0.00109409	ASV571
1	Culicini	Cx_m01	Culex sp. 1	Thermotogota	Mesoaciditogaceae	Athalassotoga	0.00109409	ASV14
1	Culicini	Cx_m01	Culex sp. 1	Actinomycetota	Glycomycetaceae	Stackebrandtia	0.00109409	ASV692
1	Culicini	Cx_m01	Culex sp. 1	Bacteroidota	Flavobacteriaceae	Croceivirga	0.00109409	ASV840
1	Culicini	Cx_m01	Culex sp. 1	Bacteroidota	Flavobacteriaceae	Joostella	0.00109409	ASV1057
1	Culicini	Cx_m01	Culex sp. 1	Bacillota	Oscillospiraceae	Unassigned_Genus	0.00109409	ASV1093
1	Culicini	Cx_m01	Culex sp. 1	Campylobacterota	Helicobacteraceae	Helicobacter	0.00109409	ASV1180
1	Culicini	Cx_m01	Culex sp. 1	Bacteroidota	Hymenobacteraceae	Hymenobacter	0.00109409	ASV1401
1	Culicini	Cx_m01	Culex sp. 1	Mycoplasmatota	Metamycoplasmataceae	Unassigned_Genus	0.00109409	ASV1699
1	Culicini	Cx_m01	Culex sp. 1	Bacillota	Peptoniphilaceae	Ezakiella	0.00109409	ASV1847
1	Culicini	Cx_m01	Culex sp. 1	Bacillota	Veillonellaceae	Negativicoccus	0.00109409	ASV2221
1	Culicini	Cx_m01	Culex sp. 1	Actinomycetota	Actinomycetaceae	Trueperella	0.00109409	ASV3346
1	Culicini	Cx_m01	Culex sp. 1	Pseudomonadota	Enterobacteriaceae	Citrobacter	0.00109409	ASV3654
1	Culicini	Cx_m01	Culex sp. 1	Planctomycetota	Pirellulaceae	Lignipirellula	0.00109409	ASV3849
1	Culicini	Cx_m01	Culex sp. 1	Pseudomonadota	Thiohalobacter	Unassigned_Genus	0.00109409	ASV4017
1	Culicini	Cx_m01	Culex sp. 1	Bacillota	Lactobacillaceae	Lacticaseibacillus	0.00109409	ASV4562
1	Culicini	Cx_m01	Culex sp. 1	Bacillota	Lactobacillaceae	Limosilactobacillus	0.00109409	ASV4768
1	Culicini	Cx_m01	Culex sp. 1	Pseudomonadota	Desulfobacteraceae	Desulfatiglans	0.00109409	ASV4903
1	Culicini	Cx_m01	Culex sp. 1	Pseudomonadota	Pasteurellaceae	Haemophilus	0.00109409	ASV4902
1	Culicini	Cx_m01	Culex sp. 1	Bacillota	Clostridiaceae_1	Clostridium_sensu_stricto	0.00109409	ASV5190
1	Culicini	Cx_m01	Culex sp. 1	Bacillota	Peptoniphilaceae	Anaerosphaera	0.00109409	ASV5187
1	Culicini	Cx_m01	Culex sp. 1	Pseudomonadota	Sphingomonadaceae	Unassigned_Genus	0.00109409	ASV5376
1	Culicini	Cx_m01	Culex sp. 1	Bacillota	Peptococcaceae	Desulfosporosinus	0.00109409	ASV5555
1	Culicini	Cx_m01	Culex sp. 1	Pseudomonadota	Sutterellaceae	Sutterella	0.00109409	ASV5551
1	Culicini	Cx_m01	Culex sp. 1	Bacillota	Lachnospiraceae	Roseburia	0.00109409	ASV5779
1	Culicini	Cx_m01	Culex sp. 1	Bacillota	Lactobacillaceae	Lactobacillus	0.00109409	ASV5777
1	Culicini	Cx_m01	Culex sp. 1	Bacillota	Oscillospiraceae	Neglecta	0.00109409	ASV6081
1	Culicini	Cx_m02	Culex sp. 1	Bacteroidota	Sphingobacteriaceae	Sphingobacterium	0.00109409	ASV47
1	Culicini	Cx_m02	Culex sp. 1	Pseudomonadota	Desulfobacteraceae	Desulfocicer	0.00109409	ASV78
1	Culicini	Cx_m02	Culex sp. 1	Bacteroidota	Flavobacteriaceae	Winogradskyella	0.00109409	ASV112
1	Culicini	Cx_m02	Culex sp. 1	Pseudomonadota	Psychromonadaceae	Psychromonas	0.00109409	ASV129
1	Culicini	Cx_m02	Culex sp. 1	Bacillota	Peptostreptococcaceae	Unassigned_Genus	0.00109409	ASV3
1	Culicini	Cx_m02	Culex sp. 1	Bacteroidota	Weeksellaceae	Chryseobacterium	0.00109409	ASV208
1	Culicini	Cx_m02	Culex sp. 1	Pseudomonadota	Marinicella	Unassigned_Genus	0.00109409	ASV262
1	Culicini	Cx_m02	Culex sp. 1	Bacteroidota	Porphyromonadaceae	Porphyromonas	0.00109409	ASV555
1	Culicini	Cx_m02	Culex sp. 1	Bacteroidota	Flavobacteriaceae	Croceivirga	0.00109409	ASV664
1	Culicini	Cx_m02	Culex sp. 1	Bacillota	Oscillospiraceae	Unassigned_Genus	0.00109409	ASV915
1	Culicini	Cx_m02	Culex sp. 1	Actinomycetota	Glycomycetaceae	Stackebrandtia	0.00109409	ASV990
1	Culicini	Cx_m02	Culex sp. 1	Thermotogota	Mesoaciditogaceae	Athalassotoga	0.00109409	ASV1094
1	Culicini	Cx_m02	Culex sp. 1	Bacillota	Peptococcaceae	Desulfofundulus	0.00109409	ASV1165
1	Culicini	Cx_m02	Culex sp. 1	Pseudomonadota	Enterobacteriaceae	Klebsiella	0.00109409	ASV1891
1	Culicini	Cx_m02	Culex sp. 1	Bacillota	Peptoniphilaceae	Helcococcus	0.00109409	ASV1936
1	Culicini	Cx_m02	Culex sp. 1	Bacteroidota	Flavobacteriaceae	Joostella	0.00109409	ASV2176
1	Culicini	Cx_m02	Culex sp. 1	Pseudomonadota	Enterobacteriaceae	Escherichia/Shigella	0.00109409	ASV2223
1	Culicini	Cx_m02	Culex sp. 1	Cyanobacteriota	Wilmottiaceae	Anagnostidinema	0.00109409	ASV2468
1	Culicini	Cx_m02	Culex sp. 1	Bacteroidota	Hymenobacteraceae	Hymenobacter	0.00109409	ASV2799
1	Culicini	Cx_m02	Culex sp. 1	Cyanobacteriota	Coleofasciculaceae	Arizonema	0.00109409	ASV3093
1	Culicini	Cx_m02	Culex sp. 1	Actinomycetota	Actinomycetaceae	Actinomyces	0.00109409	ASV3933
1	Culicini	Cx_m02	Culex sp. 1	Bacillota	Lactobacillaceae	Lentilactobacillus	0.00109409	ASV3935
1	Culicini	Cx_m02	Culex sp. 1	Pseudomonadota	Enterobacteriaceae	Enterobacter	0.00109409	ASV3930
1	Culicini	Cx_m02	Culex sp. 1	Bacillota	Bacillales_Incertae_Sedis_XI	Gemella	0.00109409	ASV4219
1	Culicini	Cx_m02	Culex sp. 1	Bacteroidota	Prolixibacteraceae	Prolixibacter	0.00109409	ASV4225
1	Culicini	Cx_m02	Culex sp. 1	Fusobacteriota	Leptotrichiaceae	Oceanivirga	0.00109409	ASV4221
1	Culicini	Cx_m02	Culex sp. 1	Bacteroidota	Flavobacteriaceae	Psychroserpens	0.00109409	ASV4335
1	Culicini	Cx_m02	Culex sp. 1	Bacteroidota	Cytophagaceae	Litoribacter	0.00109409	ASV4435
1	Culicini	Cx_m02	Culex sp. 1	Cyanobacteriota	Oculatellaceae	Siamcapillus	0.00109409	ASV4447
1	Culicini	Cx_m02	Culex sp. 1	Fusobacteriota	Fusobacteriaceae	Fusobacterium	0.00109409	ASV4440
1	Culicini	Cx_m02	Culex sp. 1	Pseudomonadota	Piscirickettsiaceae	Methylophaga	0.00109409	ASV4570
1	Culicini	Cx_m02	Culex sp. 1	Bacillota	Clostridiaceae_2	Alkaliphilus	0.00109409	ASV4663
1	Culicini	Cx_m02	Culex sp. 1	Actinomycetota	Bifidobacteriaceae	Bifidobacterium	0.00109409	ASV5053
1	Culicini	Cx_m02	Culex sp. 1	Pseudomonadota	Kangiellaceae	Kangiella	0.00109409	ASV5058
1	Culicini	Cx_m02	Culex sp. 1	Bacteroidota	Porphyromonadaceae	Tannerella	0.00109409	ASV5203
1	Culicini	Cx_m02	Culex sp. 1	Spirochaetota	Borreliaceae	Borrelia	0.00109409	ASV5207
1	Culicini	Cx_m02	Culex sp. 1	Pseudomonadota	Desulfovibrionaceae	Bilophila	0.00109409	ASV5382
1	Culicini	Cx_m02	Culex sp. 1	Bacillota	Lactobacillaceae	Lacticaseibacillus	0.00109409	ASV5569
1	Culicini	Cx_m02	Culex sp. 1	Bacillota	Veillonellaceae	Veillonella	0.00109409	ASV5560
1	Culicini	Cx_m02	Culex sp. 1	Bacteroidota	Spirosomaceae	Emticicia	0.00109409	ASV5577
1	Culicini	Cx_m02	Culex sp. 1	Pseudomonadota	Vibrionaceae	Photobacterium	0.00109409	ASV5587
1	Culicini	Cx_m02	Culex sp. 1	Acidobacteriota	Blastocatellaceae	Blastocatella	0.00109409	ASV6104
1	Culicini	Cx_m02	Culex sp. 1	Bacillota	Clostridiaceae_1	Clostridium_sensu_stricto	0.00109409	ASV6111
1	Culicini	Cx_m02	Culex sp. 1	Bacillota	Enterococcaceae	Vagococcus	0.00109409	ASV6135
1	Culicini	Cx_m02	Culex sp. 1	Bacillota	Peptostreptococcaceae	Peptostreptococcus	0.00109409	ASV6090
1	Culicini	Cx_m02	Culex sp. 1	Mycoplasmatota	Spiroplasmataceae	Spiroplasma	0.00109409	ASV6106
1	Culicini	Cx_m04	Culex sp. 1	Mycoplasmatota	Mycoplasmataceae	Mycoplasma	0.00109409	ASV48
1	Culicini	Cx_m04	Culex sp. 1	Pseudomonadota	Psychromonadaceae	Psychromonas	0.00109409	ASV273
1	Culicini	Cx_m04	Culex sp. 1	Campylobacterota	Campylobacteraceae	Campylobacter	0.00109409	ASV275
1	Culicini	Cx_m04	Culex sp. 1	Bacillota	Peptostreptococcaceae	Unassigned_Genus	0.00109409	ASV3
1	Culicini	Cx_m04	Culex sp. 1	Bacteroidota	Weeksellaceae	Chryseobacterium	0.00109409	ASV764
1	Culicini	Cx_m04	Culex sp. 1	Bacillota	Lachnospiraceae	Unassigned_Genus	0.00109409	ASV955
1	Culicini	Cx_m04	Culex sp. 1	Pseudomonadota	Phyllobacteriaceae	Phyllobacterium	0.00109409	ASV974
1	Culicini	Cx_m04	Culex sp. 1	Campylobacterota	Sulfurospirillaceae	Sulfurospirillum	0.00109409	ASV1167
1	Culicini	Cx_m04	Culex sp. 1	Bacteroidota	Flavobacteriaceae	Aquimarina	0.00109409	ASV1185
1	Culicini	Cx_m04	Culex sp. 1	Bacteroidota	Flavobacteriaceae	Croceivirga	0.00109409	ASV1324
1	Culicini	Cx_m04	Culex sp. 1	Bacteroidota	Porphyromonadaceae	Porphyromonas	0.00109409	ASV1780
1	Culicini	Cx_m04	Culex sp. 1	Bacillota	Leuconostocaceae	Unassigned_Genus	0.00109409	ASV1851
1	Culicini	Cx_m04	Culex sp. 1	Thermotogota	Mesoaciditogaceae	Athalassotoga	0.00109409	ASV2267
1	Culicini	Cx_m04	Culex sp. 1	Bacteroidota	Hymenobacteraceae	Hymenobacter	0.00109409	ASV2475
1	Culicini	Cx_m04	Culex sp. 1	Bacillota	Carnobacteriaceae	Desemzia	0.00109409	ASV2866
1	Culicini	Cx_m04	Culex sp. 1	Bacillota	Syntrophomonadaceae	Syntrophomonas	0.00109409	ASV3022
1	Culicini	Cx_m04	Culex sp. 1	Mycoplasmatota	Metamycoplasmataceae	Mycoplasmopsis	0.00109409	ASV3097
1	Culicini	Cx_m04	Culex sp. 1	Cyanobacteriota	Microcoleaceae	Ammassolinea	0.00109409	ASV3766
1	Culicini	Cx_m04	Culex sp. 1	Cyanobacteriota	Oculatellaceae	Drouetiella	0.00109409	ASV4029
1	Culicini	Cx_m04	Culex sp. 1	Actinomycetota	Glycomycetaceae	Natronoglycomyces	0.00109409	ASV4127
1	Culicini	Cx_m04	Culex sp. 1	Bacillota	Peptococcaceae	Phosphitispora	0.00109409	ASV4124
1	Culicini	Cx_m04	Culex sp. 1	Bacteroidota	Sphingobacteriaceae	Pedobacter	0.00109409	ASV4454
1	Culicini	Cx_m04	Culex sp. 1	Pseudomonadota	Thiohalobacter	Unassigned_Genus	0.00109409	ASV4578
1	Culicini	Cx_m04	Culex sp. 1	Bacillota	Bacillaceae	Natribacillus	0.00109409	ASV4934
1	Culicini	Cx_m04	Culex sp. 1	Bacillota	Lactobacillaceae	Lentilactobacillus	0.00109409	ASV4937
1	Culicini	Cx_m04	Culex sp. 1	Spirochaetota	Treponemataceae	Treponema	0.00109409	ASV6152
1	Culicini	Cx_m12	Culex sp. 2	Bacillota	Peptostreptococcaceae	Unassigned_Genus	0.00109409	ASV3
1	Culicini	Cx_m12	Culex sp. 2	Mycoplasmatota	Metamycoplasmataceae	Mycoplasmopsis	0.00109409	ASV98
1	Culicini	Cx_m12	Culex sp. 2	Bacteroidota	Flavobacteriaceae	Urechidicola	0.00109409	ASV110
1	Culicini	Cx_m12	Culex sp. 2	Bacillota	Leuconostocaceae	Unassigned_Genus	0.00109409	ASV81
1	Culicini	Cx_m12	Culex sp. 2	Pseudomonadota	Desulfobacteraceae	Desulfocicer	0.00109409	ASV426
1	Culicini	Cx_m12	Culex sp. 2	Bacteroidota	Flavobacteriaceae	Unassigned_Genus	0.00109409	ASV469
1	Culicini	Cx_m12	Culex sp. 2	Pseudomonadota	Oceanospirillaceae	Unassigned_Genus	0.00109409	ASV577
1	Culicini	Cx_m12	Culex sp. 2	Mycoplasmatota	Mycoplasmoidaceae	Mycoplasmoides	0.00109409	ASV645
1	Culicini	Cx_m12	Culex sp. 2	Campylobacterota	Sulfurospirillaceae	Sulfurospirillum	0.00109409	ASV811
1	Culicini	Cx_m12	Culex sp. 2	Actinomycetota	Actinomycetaceae	Varibaculum	0.00109409	ASV845
1	Culicini	Cx_m12	Culex sp. 2	Bacillota	Sporomusaceae	Sporomusa	0.00109409	ASV1045
1	Culicini	Cx_m12	Culex sp. 2	Bacillota	Bacillaceae	Pseudogracilibacillus	0.00109409	ASV1226
1	Culicini	Cx_m12	Culex sp. 2	Mycoplasmatota	Metamycoplasmataceae	Mesomycoplasma	0.00109409	ASV1307
1	Culicini	Cx_m12	Culex sp. 2	Bacillota	Lactobacillaceae	Acetilactobacillus	0.00109409	ASV1466
1	Culicini	Cx_m12	Culex sp. 2	Pseudomonadota	Sphingomonadaceae	Sphingobium	0.00109409	ASV1525
1	Culicini	Cx_m12	Culex sp. 2	Actinomycetota	Nakamurellaceae	Nakamurella	0.00109409	ASV1900
1	Culicini	Cx_m12	Culex sp. 2	Bacillota	Enterococcaceae	Vagococcus	0.00109409	ASV2432
1	Culicini	Cx_m12	Culex sp. 2	Bacillota	Caryophanaceae	Solibacillus	0.00109409	ASV2645
1	Culicini	Cx_m12	Culex sp. 2	Bacillota	Peptococcaceae	Unassigned_Genus	0.00109409	ASV2962
1	Culicini	Cx_m12	Culex sp. 2	Bacillota	Peptoniphilaceae	Parvimonas	0.00109409	ASV2966
1	Culicini	Cx_m12	Culex sp. 2	Bacillota	Lachnospiraceae	Unassigned_Genus	0.00109409	ASV3046
1	Culicini	Cx_m12	Culex sp. 2	Bacillota	Veillonellaceae	Negativicoccus	0.00109409	ASV3380
1	Culicini	Cx_m12	Culex sp. 2	Bacteroidota	Flavobacteriaceae	Croceivirga	0.00109409	ASV3888
1	Culicini	Cx_m12	Culex sp. 2	Bacillota	Oscillospiraceae	Ruminiclostridium	0.00109409	ASV3970
1	Culicini	Cx_m12	Culex sp. 2	Spirochaetota	Borreliaceae	Borrelia	0.00109409	ASV4140
1	Culicini	Cx_m12	Culex sp. 2	Bacillota	Carnobacteriaceae	Atopostipes	0.00109409	ASV4487
1	Culicini	Cx_m12	Culex sp. 2	Bacillota	Bacillaceae	Priestia	0.00109409	ASV4981
1	Culicini	Cx_m12	Culex sp. 2	Bacillota	Leuconostocaceae	Weissella	0.00109409	ASV4980
1	Culicini	Cx_m12	Culex sp. 2	Bacillota	Clostridiaceae_1	Clostridium_sensu_stricto	0.00109409	ASV5098
1	Culicini	Cx_m12	Culex sp. 2	Cyanobacteriota	Nostocaceae	Desikacharya	0.00109409	ASV5099
1	Culicini	Cx_m12	Culex sp. 2	Pseudomonadota	Phyllobacteriaceae	Mesorhizobium	0.00109409	ASV5447
1	Culicini	Cx_m12	Culex sp. 2	Pseudomonadota	Legionellaceae	Legionella	0.00109409	ASV5915
1	Culicini	Cx_m12	Culex sp. 2	Bacillota	Streptococcaceae	Streptococcus	0.00109409	ASV6266
1	Culicini	Cx_m12	Culex sp. 2	Bacillota	Thermoanaerobacteraceae	Thermoanaerobacter	0.00109409	ASV6255
1	Culicini	Cx_m13	Culex sp. 3	Pseudomonadota	Beijerinckiaceae	Beijerinckia	0.00109409	ASV131
1	Culicini	Cx_m13	Culex sp. 3	Bacteroidota	Weeksellaceae	Chryseobacterium	0.00109409	ASV167
1	Culicini	Cx_m13	Culex sp. 3	Bacteroidota	Flavobacteriaceae	Urechidicola	0.00109409	ASV110
1	Culicini	Cx_m13	Culex sp. 3	Pseudomonadota	Psychromonadaceae	Psychromonas	0.00109409	ASV222
1	Culicini	Cx_m13	Culex sp. 3	Pseudomonadota	Desulfobacteraceae	Desulfocicer	0.00109409	ASV330
1	Culicini	Cx_m13	Culex sp. 3	Bacillota	Bacillaceae	Bacillus	0.00109409	ASV1031
1	Culicini	Cx_m13	Culex sp. 3	Campylobacterota	Arcobacteraceae	Arcobacter	0.00109409	ASV1357
1	Culicini	Cx_m13	Culex sp. 3	Cyanobacteriota	Microcoleaceae	Ammassolinea	0.00109409	ASV1494
1	Culicini	Cx_m13	Culex sp. 3	Bacillota	Lactobacillaceae	Lentilactobacillus	0.00109409	ASV1613
1	Culicini	Cx_m13	Culex sp. 3	Bacillota	Lactobacillaceae	Acetilactobacillus	0.00109409	ASV1680
1	Culicini	Cx_m13	Culex sp. 3	Mycoplasmatota	Acholeplasmataceae	Acholeplasma	0.00109409	ASV1962
1	Culicini	Cx_m13	Culex sp. 3	Actinomycetota	Actinomycetaceae	Varibaculum	0.00109409	ASV2190
1	Culicini	Cx_m13	Culex sp. 3	Bacillota	Paenibacillaceae	Brevibacillus	0.00109409	ASV2281
1	Culicini	Cx_m13	Culex sp. 3	Pseudomonadota	Francisellaceae	Cysteiniphilum	0.00109409	ASV2493
1	Culicini	Cx_m13	Culex sp. 3	Pseudomonadota	Desulfobacteraceae	Desulfatiglans	0.00109409	ASV3048
1	Culicini	Cx_m13	Culex sp. 3	Bacteroidota	Flavobacteriaceae	Croceivirga	0.00109409	ASV3191
1	Culicini	Cx_m13	Culex sp. 3	Actinomycetota	Propionibacteriaceae	Cutibacterium	0.00109409	ASV3532
1	Culicini	Cx_m13	Culex sp. 3	Planctomycetota	Gemmataceae	Zavarzinella	0.00109409	ASV3535
1	Culicini	Cx_m13	Culex sp. 3	Bacillota	Lachnospiraceae	Butyrivibrio	0.00109409	ASV3711
1	Culicini	Cx_m13	Culex sp. 3	Deferribacterota	Deferribacteraceae	Calditerrivibrio	0.00109409	ASV3892
1	Culicini	Cx_m13	Culex sp. 3	Bacillota	Clostridiaceae_1	Clostridium_sensu_stricto	0.00109409	ASV4619
1	Culicini	Cx_m13	Culex sp. 3	Bacillota	Lachnospiraceae	Sellimonas	0.00109409	ASV5104
1	Culicini	Cx_m13	Culex sp. 3	Bacteroidota	Chitinophagaceae	Unassigned_Genus	0.00109409	ASV5655
1	Culicini	Cx_m14	Culex sp. 4	Pseudomonadota	Candidatus_Carsonella	Unassigned_Genus	0.00109409	ASV32
1	Culicini	Cx_m14	Culex sp. 4	Pseudomonadota	Beijerinckiaceae	Beijerinckia	0.00109409	ASV82
1	Culicini	Cx_m14	Culex sp. 4	Campylobacterota	Campylobacteraceae	Campylobacter	0.00109409	ASV198
1	Culicini	Cx_m14	Culex sp. 4	Pseudomonadota	Sphingomonadaceae	Unassigned_Genus	0.00109409	ASV326
1	Culicini	Cx_m14	Culex sp. 4	Bacillota	Syntrophomonadaceae	Syntrophomonas	0.00109409	ASV695
1	Culicini	Cx_m14	Culex sp. 4	Bacillota	Leuconostocaceae	Unassigned_Genus	0.00109409	ASV81
1	Culicini	Cx_m14	Culex sp. 4	Bacillota	Alicyclobacillaceae	Tumebacillus	0.00109409	ASV1723
1	Culicini	Cx_m14	Culex sp. 4	Actinomycetota	Nakamurellaceae	Nakamurella	0.00109409	ASV1762
1	Culicini	Cx_m14	Culex sp. 4	Bacillota	Oscillospiraceae	Ruminiclostridium	0.00109409	ASV2062
1	Culicini	Cx_m14	Culex sp. 4	Bacillota	Lactobacillaceae	Lentilactobacillus	0.00109409	ASV2243
1	Culicini	Cx_m14	Culex sp. 4	Bacteroidota	Flavobacteriaceae	Unassigned_Genus	0.00109409	ASV2898
1	Culicini	Cx_m14	Culex sp. 4	Bacillota	Bacillaceae	Pseudogracilibacillus	0.00109409	ASV3391
1	Culicini	Cx_m14	Culex sp. 4	Bacteroidota	Prevotellaceae	Hoylesella	0.00109409	ASV3394
1	Culicini	Cx_m14	Culex sp. 4	Bacillota	Peptoniphilaceae	Peptoniphilus	0.00109409	ASV3809
1	Culicini	Cx_m14	Culex sp. 4	Deferribacterota	Deferribacteraceae	Calditerrivibrio	0.00109409	ASV3981
1	Culicini	Cx_m14	Culex sp. 4	Bacteroidota	Flavobacteriaceae	Aquimarina	0.00109409	ASV4062
1	Culicini	Cx_m14	Culex sp. 4	Cyanobacteriota	Oculatellaceae	Siamcapillus	0.00109409	ASV4151
1	Culicini	Cx_m14	Culex sp. 4	Acidobacteriota	Blastocatellaceae	Stenotrophobacter	0.00109409	ASV4385
1	Culicini	Cx_m14	Culex sp. 4	Bacillota	Veillonellaceae	Negativicoccus	0.00109409	ASV4501
1	Culicini	Cx_m14	Culex sp. 4	Cyanobacteriota	Nostocaceae	Desikacharya	0.00109409	ASV4503
1	Culicini	Cx_m14	Culex sp. 4	Actinomycetota	Corynebacteriaceae	Corynebacterium	0.00109409	ASV4998
1	Culicini	Cx_m14	Culex sp. 4	Planctomycetota	Gemmataceae	Zavarzinella	0.00109409	ASV4994
1	Culicini	Cx_m14	Culex sp. 4	Mycoplasmatota	Metamycoplasmataceae	Mycoplasmopsis	0.00109409	ASV5109
1	Culicini	Cx_m14	Culex sp. 4	Mycoplasmatota	Mycoplasmoidaceae	Mycoplasmoides	0.00109409	ASV5111
1	Culicini	Cx_m14	Culex sp. 4	Bacillota	Peptococcaceae	Desulfosporosinus	0.00109409	ASV5671
1	Culicini	Cx_m14	Culex sp. 4	Bacteroidota	Hymenobacteraceae	Hymenobacter	0.00109409	ASV5675
1	Culicini	Cx_m15	Culex sp. 5	Thermotogota	Mesoaciditogaceae	Athalassotoga	0.00109409	ASV13
1	Culicini	Cx_m15	Culex sp. 5	Pseudomonadota	Beijerinckiaceae	Beijerinckia	0.00109409	ASV229
1	Culicini	Cx_m15	Culex sp. 5	Bacteroidota	Weeksellaceae	Chryseobacterium	0.00109409	ASV278
1	Culicini	Cx_m15	Culex sp. 5	Campylobacterota	Campylobacteraceae	Campylobacter	0.00109409	ASV299
1	Culicini	Cx_m15	Culex sp. 5	Bacillota	Bacillaceae	Bacillus	0.00109409	ASV44
1	Culicini	Cx_m15	Culex sp. 5	Bacillota	Syntrophomonadaceae	Syntrophomonas	0.00109409	ASV1360
1	Culicini	Cx_m15	Culex sp. 5	Bacteroidota	Flavobacteriaceae	Aquimarina	0.00109409	ASV1589
1	Culicini	Cx_m15	Culex sp. 5	Cyanobacteriota	Desertifilaceae	Jacksonvillea	0.00109409	ASV2384
1	Culicini	Cx_m15	Culex sp. 5	Bacillota	Lactobacillaceae	Lentilactobacillus	0.00109409	ASV2442
1	Culicini	Cx_m15	Culex sp. 5	Bacillota	Lactobacillaceae	Acetilactobacillus	0.00109409	ASV2601
1	Culicini	Cx_m15	Culex sp. 5	Pseudomonadota	Chromatiaceae	Alishewanella	0.00109409	ASV2603
1	Culicini	Cx_m15	Culex sp. 5	Bacillota	Leuconostocaceae	Weissella	0.00109409	ASV3811
1	Culicini	Cx_m15	Culex sp. 5	Bacteroidota	Bacteroidaceae	Bacteroides	0.00109409	ASV4157
1	Culicini	Cx_m15	Culex sp. 5	Actinomycetota	Propionibacteriaceae	Unassigned_Genus	0.00109409	ASV4719
1	Culicini	Cx_m15	Culex sp. 5	Deferribacterota	Deferribacteraceae	Calditerrivibrio	0.00109409	ASV4716
1	Culicini	Cx_m15	Culex sp. 5	Spirochaetota	Treponemataceae	Treponema	0.00109409	ASV5688
1	Culicini	Cx_m15	Culex sp. 5	Bacteroidota	Spirosomaceae	Lacihabitans	0.00109409	ASV5955
1	Culicini	Cx_m15	Culex sp. 5	Bacteroidota	Flavobacteriaceae	Unassigned_Genus	0.00109409	ASV6341
1	Culicini	Cx_m17	Culex sp. 1	Bacillota	Bacillaceae	Unassigned_Genus	0.00109409	ASV40
1	Culicini	Cx_m17	Culex sp. 1	Fusobacteriota	Fusobacteriaceae	Fusobacterium	0.00109409	ASV5013
1	Culicini	Cx_m17	Culex sp. 1	Bacteroidota	Bacteroidaceae	Bacteroides	0.00109409	ASV5127
1	Culicini	Cx_m17	Culex sp. 1	Chlamydiota	Waddliaceae	Waddlia	0.00109409	ASV5976
1	Culicini	Cx_m17	Culex sp. 1	Bacteroidota	Bacteroidaceae	Phocaeicola	0.00109409	ASV6363
1	Culicini	Cx_m24	Culex sp.	Mycoplasmatota	Mycoplasmataceae	Mycoplasma	0.00109409	ASV174
1	Culicini	Cx_m24	Culex sp.	Mycoplasmatota	Metamycoplasmataceae	Mycoplasmopsis	0.00109409	ASV193
1	Culicini	Cx_m24	Culex sp.	Bacteroidota	Weeksellaceae	Chryseobacterium	0.00109409	ASV205
1	Culicini	Cx_m24	Culex sp.	Bacillota	Bacillaceae	Bacillus	0.00109409	ASV251
1	Culicini	Cx_m24	Culex sp.	Bacteroidota	Flavobacteriaceae	Urechidicola	0.00109409	ASV4
1	Culicini	Cx_m24	Culex sp.	Pseudomonadota	Phyllobacteriaceae	Phyllobacterium	0.00109409	ASV397
1	Culicini	Cx_m24	Culex sp.	Bacteroidota	Flavobacteriaceae	Flavobacterium	0.00109409	ASV471
1	Culicini	Cx_m24	Culex sp.	Bacillota	Selenomonadaceae	Megamonas	0.00109409	ASV609
1	Culicini	Cx_m24	Culex sp.	Bacillota	Peptococcaceae	Desulfofundulus	0.00109409	ASV689
1	Culicini	Cx_m24	Culex sp.	Cyanobacteriota	Microcoleaceae	Ammassolinea	0.00109409	ASV985
1	Culicini	Cx_m24	Culex sp.	Mycoplasmatota	Metamycoplasmataceae	Metamycoplasma	0.00109409	ASV1090
1	Culicini	Cx_m24	Culex sp.	Mycoplasmatota	Acholeplasmataceae	Acholeplasma	0.00109409	ASV1158
1	Culicini	Cx_m24	Culex sp.	Actinomycetota	Nakamurellaceae	Nakamurella	0.00109409	ASV1371
1	Culicini	Cx_m24	Culex sp.	Bacillota	Leuconostocaceae	Weissella	0.00109409	ASV1656
1	Culicini	Cx_m24	Culex sp.	Bacteroidota	Flavobacteriaceae	Croceivirga	0.00109409	ASV1735
1	Culicini	Cx_m24	Culex sp.	Verrucomicrobiota	Puniceicoccaceae	Puniceicoccus	0.00109409	ASV1738
1	Culicini	Cx_m24	Culex sp.	Bacteroidota	Bacteroidaceae	Bacteroides	0.00109409	ASV2082
1	Culicini	Cx_m24	Culex sp.	Bacillota	Caryophanaceae	Unassigned_Genus	0.00109409	ASV2781
1	Culicini	Cx_m24	Culex sp.	Bacillota	Peptoniphilaceae	Parvimonas	0.00109409	ASV3004
1	Culicini	Cx_m24	Culex sp.	Cyanobacteriota	Wilmottiaceae	Gracilinea	0.00109409	ASV4001
1	Culicini	Cx_m24	Culex sp.	Bacillota	Thermoactinomycetaceae	Kroppenstedtia	0.00109409	ASV4090
1	Culicini	Cx_m24	Culex sp.	Planctomycetota	Gemmataceae	Zavarzinella	0.00109409	ASV4198
1	Culicini	Cx_m24	Culex sp.	Bacillota	Veillonellaceae	Megasphaera	0.00109409	ASV4310
1	Culicini	Cx_m24	Culex sp.	Bacillota	Paenibacillaceae	Paenibacillus	0.00109409	ASV4414
1	Culicini	Cx_m24	Culex sp.	Cyanobacteriota	Nostocaceae	Desikacharya	0.00109409	ASV4547
1	Culicini	Cx_m24	Culex sp.	Bacteroidota	Mooreiaceae	Mooreia	0.00109409	ASV5349
1	Culicini	Cx_m24	Culex sp.	Pseudomonadota	Desulfovibrionaceae	Desulfovibrio	0.00109409	ASV5351
1	Culicini	Cx_m24	Culex sp.	Bacillota	Peptostreptococcaceae	Filifactor	0.00109409	ASV5523
1	Culicini	Cx_m24	Culex sp.	Actinomycetota	Actinomycetaceae	Gleimia	0.00109409	ASV5741
1	Culicini	Cx_m24	Culex sp.	Bacteroidota	Bacteroidaceae	Unassigned_Genus	0.00109409	ASV6042
1	Culicini	Cx_m24	Culex sp.	Bacteroidota	Flavobacteriaceae	Unassigned_Genus	0.00109409	ASV6467
1	Culicini	Cx_m25	Culex sp.	Bacillota	Bacillaceae	Bacillus	0.00109409	ASV238
1	Culicini	Cx_m25	Culex sp.	Bacillota	Paenibacillaceae	Brevibacillus	0.00109409	ASV283
1	Culicini	Cx_m25	Culex sp.	Bacillota	Leuconostocaceae	Unassigned_Genus	0.00109409	ASV81
1	Culicini	Cx_m25	Culex sp.	Mycoplasmatota	Metamycoplasmataceae	Mesomycoplasma	0.00109409	ASV414
1	Culicini	Cx_m25	Culex sp.	Bacillota	Peptococcaceae	Desulfofundulus	0.00109409	ASV813
1	Culicini	Cx_m25	Culex sp.	Pseudomonadota	Psychromonadaceae	Psychromonas	0.00109409	ASV926
1	Culicini	Cx_m25	Culex sp.	Bacillota	Alicyclobacillaceae	Tumebacillus	0.00109409	ASV1927
1	Culicini	Cx_m25	Culex sp.	Bacteroidota	Sphingobacteriaceae	Sphingobacterium	0.00109409	ASV2260
1	Culicini	Cx_m25	Culex sp.	Pseudomonadota	Erwiniaceae	Buchnera	0.00109409	ASV2619
1	Culicini	Cx_m25	Culex sp.	Planctomycetota	Gemmataceae	Zavarzinella	0.00109409	ASV2930
1	Culicini	Cx_m25	Culex sp.	Bacillota	Bacillales_Incertae_Sedis_XI	Gemella	0.00109409	ASV3337
1	Culicini	Cx_m25	Culex sp.	Bacteroidota	Flavobacteriaceae	Urechidicola	0.00109409	ASV3570
1	Culicini	Cx_m25	Culex sp.	Bacillota	Veillonellaceae	Negativicoccus	0.00109409	ASV3836
1	Culicini	Cx_m25	Culex sp.	Bacillota	Enterococcaceae	Vagococcus	0.00109409	ASV3923
1	Culicini	Cx_m25	Culex sp.	Bacillota	Oscillospiraceae	Monoglobus	0.00109409	ASV4006
1	Culicini	Cx_m25	Culex sp.	Bacillota	Lachnospiraceae	Butyrivibrio	0.00109409	ASV4313
1	Culicini	Cx_m25	Culex sp.	Cyanobacteriota	Euglenida	Unassigned_Genus	0.00109409	ASV5041
1	Culicini	Cx_m25	Culex sp.	Bacillota	Clostridiaceae_1	Clostridium_sensu_stricto	0.00109409	ASV5171
1	Culicini	Cx_m25	Culex sp.	Bacteroidota	Flavobacteriaceae	Aquimarina	0.00109409	ASV5535
1	Culicini	Cx_m25	Culex sp.	Bacillota	Lactobacillaceae	Lentilactobacillus	0.00109409	ASV5756
1	Culicini	Cx_m25	Culex sp.	Pseudomonadota	Moraxellaceae	Acinetobacter	0.00109409	ASV6484
1	Culicini	Cx_m26	Culex sp.	Bacteroidota	Flavobacteriaceae	Urechidicola	0.00109409	ASV138
1	Culicini	Cx_m26	Culex sp.	Bacteroidota	Weeksellaceae	Chryseobacterium	0.00109409	ASV179
1	Culicini	Cx_m26	Culex sp.	Pseudomonadota	Emcibacteraceae	Luteithermobacter	0.00109409	ASV192
1	Culicini	Cx_m26	Culex sp.	Bacillota	Bacillaceae	Calculibacillus	0.00109409	ASV282
1	Culicini	Cx_m26	Culex sp.	Campylobacterota	Campylobacteraceae	Campylobacter	0.00109409	ASV290
1	Culicini	Cx_m26	Culex sp.	Bacillota	Bacillaceae	Bacillus	0.00109409	ASV301
1	Culicini	Cx_m26	Culex sp.	Pseudomonadota	Phyllobacteriaceae	Phyllobacterium	0.00109409	ASV333
1	Culicini	Cx_m26	Culex sp.	Campylobacterota	Arcobacteraceae	Arcobacter	0.00109409	ASV422
1	Culicini	Cx_m26	Culex sp.	Bacillota	Leuconostocaceae	Periweissella	0.00109409	ASV430
1	Culicini	Cx_m26	Culex sp.	Bacillota	Peptostreptococcaceae	Wukongibacter	0.00109409	ASV492
1	Culicini	Cx_m26	Culex sp.	Mycoplasmatota	Mycoplasmoidaceae	Mycoplasmoides	0.00109409	ASV617
1	Culicini	Cx_m26	Culex sp.	Bacillota	Syntrophomonadaceae	Syntrophomonas	0.00109409	ASV662
1	Culicini	Cx_m26	Culex sp.	Bacillota	Lactobacillaceae	Lentilactobacillus	0.00109409	ASV1348
1	Culicini	Cx_m26	Culex sp.	Bacillota	Veillonellaceae	Allisonella	0.00109409	ASV1741
1	Culicini	Cx_m26	Culex sp.	Bacillota	Alicyclobacillaceae	Tumebacillus	0.00109409	ASV1886
1	Culicini	Cx_m26	Culex sp.	Planctomycetota	Gemmataceae	Zavarzinella	0.00109409	ASV1929
1	Culicini	Cx_m26	Culex sp.	Bacillota	Caryophanaceae	Solibacillus	0.00109409	ASV2128
1	Culicini	Cx_m26	Culex sp.	Cyanobacteriota	Desertifilaceae	Jacksonvillea	0.00109409	ASV2303
1	Culicini	Cx_m26	Culex sp.	Bacillota	Selenomonadaceae	Megamonas	0.00109409	ASV2679
1	Culicini	Cx_m26	Culex sp.	Bacteroidota	Prolixibacteraceae	Meniscus	0.00109409	ASV3087
1	Culicini	Cx_m26	Culex sp.	Pseudomonadota	Desulfovibrionaceae	Desulfohalovibrio	0.00109409	ASV3154
1	Culicini	Cx_m26	Culex sp.	Cyanobacteriota	Nostocaceae	Desikacharya	0.00109409	ASV3240
1	Culicini	Cx_m26	Culex sp.	Actinomycetota	Actinomycetaceae	Varibaculum	0.00109409	ASV3499
1	Culicini	Cx_m26	Culex sp.	Bacillota	Oscillospiraceae	Monoglobus	0.00109409	ASV3491
1	Culicini	Cx_m26	Culex sp.	Bacillota	Enterococcaceae	Vagococcus	0.00109409	ASV3650
1	Culicini	Cx_m26	Culex sp.	Bacillota	Veillonellaceae	Negativicoccus	0.00109409	ASV3744
1	Culicini	Cx_m26	Culex sp.	Bacteroidota	Hymenobacteraceae	Hymenobacter	0.00109409	ASV4102
1	Culicini	Cx_m26	Culex sp.	Bacteroidota	Chitinophagaceae	Unassigned_Genus	0.00109409	ASV4422
1	Culicini	Cx_m26	Culex sp.	Bacillota	Bacillaceae	Weizmannia	0.00109409	ASV4554
1	Culicini	Cx_m26	Culex sp.	Bacillota	Bacillales_Incertae_Sedis_XI	Gemella	0.00109409	ASV4657
1	Culicini	Cx_m26	Culex sp.	Pseudomonadota	Sphingomonadaceae	Sphingobium	0.00109409	ASV4656
1	Culicini	Cx_m26	Culex sp.	Bacillota	Peptococcaceae	Desulfofundulus	0.00109409	ASV4758
1	Culicini	Cx_m26	Culex sp.	Spirochaetota	Treponemataceae	Treponema	0.00109409	ASV5542
1	Culicini	Cx_m26	Culex sp.	Bacillota	Oscillospiraceae	Unassigned_Genus	0.00109409	ASV6067
1	Culicini	Cx_m26	Culex sp.	Pseudomonadota	Morganellaceae	Xenorhabdus	0.00109409	ASV6534
1	Orthopodmyiini	Or_m22	Orthopodomyia sp.1	Campylobacterota	Arcobacteraceae	Arcobacter	0.00109409	ASV53
1	Orthopodmyiini	Or_m22	Orthopodomyia sp.1	Bacteroidota	Bacteroidaceae	Unassigned_Genus	0.00109409	ASV530
1	Orthopodmyiini	Or_m22	Orthopodomyia sp.1	Mycoplasmatota	Metamycoplasmataceae	Mycoplasmopsis	0.00109409	ASV569
1	Orthopodmyiini	Or_m22	Orthopodomyia sp.1	Pseudomonadota	Phyllobacteriaceae	Phyllobacterium	0.00109409	ASV1205
1	Orthopodmyiini	Or_m22	Orthopodomyia sp.1	Bacillota	Lachnospiraceae	Mobilitalea	0.00109409	ASV3474
1	Orthopodmyiini	Or_m22	Orthopodomyia sp.1	Bacillota	Bacillaceae	Robertmurraya	0.00109409	ASV5150
1	Orthopodmyiini	Or_m22	Orthopodomyia sp.1	Spirochaetota	Treponemataceae	Treponema	0.00109409	ASV5724
1	Orthopodmyiini	Or_m23	Orthopodomyia sp.2	Bacteroidota	Weeksellaceae	Chryseobacterium	0.00109409	ASV361
1	Orthopodmyiini	Or_m23	Orthopodomyia sp.2	Mycoplasmatota	Metamycoplasmataceae	Mycoplasmopsis	0.00109409	ASV366
1	Orthopodmyiini	Or_m23	Orthopodomyia sp.2	Pseudomonadota	Phyllobacteriaceae	Phyllobacterium	0.00109409	ASV1315
1	Orthopodmyiini	Or_m23	Orthopodomyia sp.2	Actinomycetota	Glycomycetaceae	Stackebrandtia	0.00109409	ASV2452
1	Orthopodmyiini	Or_m23	Orthopodomyia sp.2	Bacillota	Peptococcaceae	Desulfofundulus	0.00109409	ASV2453
1	Orthopodmyiini	Or_m23	Orthopodomyia sp.2	Bacteroidota	Flavobacteriaceae	Unassigned_Genus	0.00109409	ASV4541
1	Orthopodmyiini	Or_m23	Orthopodomyia sp.2	Campylobacterota	Campylobacteraceae	Campylobacter	0.00109409	ASV4743
1	Orthopodmyiini	Or_m23	Orthopodomyia sp.2	Bacteroidota	Chitinophagaceae	Sediminibacterium	0.00109409	ASV5158
1	Orthopodmyiini	Or_m23	Orthopodomyia sp.2	Mycoplasmatota	Metamycoplasmataceae	Unassigned_Genus	0.00109409	ASV5734
1	Orthopodmyiini	Or_m23	Orthopodomyia sp.2	Cyanobacteriota	Euglenida	Unassigned_Genus	0.00109409	ASV6446
1	Sabethini	Sa_m05	Wyeomyia sp. 1	Bacillota	Peptostreptococcaceae	Unassigned_Genus	0.00109409	ASV3
1	Sabethini	Sa_m05	Wyeomyia sp. 1	Verrucomicrobiota	Puniceicoccaceae	Unassigned_Genus	0.00109409	ASV4456
1	Sabethini	Sa_m06	Sabethes sp.	Bacillota	Peptostreptococcaceae	Unassigned_Genus	0.00109409	ASV3
1	Sabethini	Sa_m06	Sabethes sp.	Cyanobacteriota	Nostocaceae	Desikacharya	0.00109409	ASV73
1	Sabethini	Sa_m06	Sabethes sp.	Bacillota	Leuconostocaceae	Weissella	0.00109409	ASV277
1	Sabethini	Sa_m06	Sabethes sp.	Thermotogota	Mesoaciditogaceae	Athalassotoga	0.00109409	ASV440
1	Sabethini	Sa_m06	Sabethes sp.	Actinomycetota	Streptosporangiaceae	Streptosporangium	0.00109409	ASV533
1	Sabethini	Sa_m06	Sabethes sp.	Bacillota	Peptococcaceae	Pelotomaculum	0.00109409	ASV549
1	Sabethini	Sa_m06	Sabethes sp.	Cyanobacteriota	Microcoleaceae	Oxynema	0.00109409	ASV596
1	Sabethini	Sa_m06	Sabethes sp.	Planctomycetota	Pirellulaceae	Lignipirellula	0.00109409	ASV603
1	Sabethini	Sa_m06	Sabethes sp.	Pseudomonadota	Beijerinckiaceae	Beijerinckia	0.00109409	ASV638
1	Sabethini	Sa_m06	Sabethes sp.	Bacillota	Bacillaceae	Ornithinibacillus	0.00109409	ASV649
1	Sabethini	Sa_m06	Sabethes sp.	Bacillota	Paenibacillaceae	Paenibacillus	0.00109409	ASV841
1	Sabethini	Sa_m06	Sabethes sp.	Bacillota	Paenibacillaceae	Brevibacillus	0.00109409	ASV1023
1	Sabethini	Sa_m06	Sabethes sp.	Cyanobacteriota	Coleofasciculaceae	Arizonema	0.00109409	ASV1022
1	Sabethini	Sa_m06	Sabethes sp.	Mycoplasmatota	Acholeplasmataceae	Acholeplasma	0.00109409	ASV90
1	Sabethini	Sa_m06	Sabethes sp.	Bacillota	Caryophanaceae	Solibacillus	0.00109409	ASV1325
1	Sabethini	Sa_m06	Sabethes sp.	Bacillota	Lactobacillaceae	Unassigned_Genus	0.00109409	ASV1810
1	Sabethini	Sa_m06	Sabethes sp.	Bacillota	Veillonellaceae	Negativicoccus	0.00109409	ASV2269
1	Sabethini	Sa_m06	Sabethes sp.	Bacillota	Alicyclobacillaceae	Tumebacillus	0.00109409	ASV2312
1	Sabethini	Sa_m06	Sabethes sp.	Actinomycetota	Actinomycetaceae	Actinomyces	0.00109409	ASV2741
1	Sabethini	Sa_m06	Sabethes sp.	Bacteroidota	Spirosomaceae	Spirosoma	0.00109409	ASV2948
1	Sabethini	Sa_m06	Sabethes sp.	Bacteroidota	Chitinophagaceae	Unassigned_Genus	0.00109409	ASV3678
1	Sabethini	Sa_m06	Sabethes sp.	Mycoplasmatota	Metamycoplasmataceae	Mesomycoplasma	0.00109409	ASV3952
1	Sabethini	Sa_m06	Sabethes sp.	Actinomycetota	Propionibacteriaceae	Cutibacterium	0.00109409	ASV4350
1	Sabethini	Sa_m06	Sabethes sp.	Pseudomonadota	Psychromonadaceae	Psychromonas	0.00109409	ASV4459
1	Sabethini	Sa_m06	Sabethes sp.	Mycoplasmatota	Metamycoplasmataceae	Mycoplasmopsis	0.00109409	ASV4587
1	Sabethini	Sa_m06	Sabethes sp.	Actinomycetota	Pseudonocardiaceae	Actinophytocola	0.00109409	ASV4803
1	Sabethini	Sa_m06	Sabethes sp.	Bacillota	Sporomusaceae	Sporomusa	0.00109409	ASV5419
1	Sabethini	Sa_m06	Sabethes sp.	Bacteroidota	Flavobacteriaceae	Citreitalea	0.00109409	ASV5414
1	Sabethini	Sa_m06	Sabethes sp.	Pseudomonadota	Legionellaceae	Legionella	0.00109409	ASV6170
1	Sabethini	Sa_m07	Trichoprosopon sp.	Campylobacterota	Campylobacteraceae	Campylobacter	0.00109409	ASV66
1	Sabethini	Sa_m07	Trichoprosopon sp.	Campylobacterota	Arcobacteraceae	Arcobacter	0.00109409	ASV88
1	Sabethini	Sa_m07	Trichoprosopon sp.	Pseudomonadota	Beijerinckiaceae	Beijerinckia	0.00109409	ASV367
1	Sabethini	Sa_m07	Trichoprosopon sp.	Pseudomonadota	Desulfobacteraceae	Desulfocicer	0.00109409	ASV1096
1	Sabethini	Sa_m07	Trichoprosopon sp.	Bacteroidota	Flavobacteriaceae	Winogradskyella	0.00109409	ASV1672
1	Sabethini	Sa_m07	Trichoprosopon sp.	Bacteroidota	Weeksellaceae	Chryseobacterium	0.00109409	ASV1785
1	Sabethini	Sa_m07	Trichoprosopon sp.	Mycoplasmatota	Acholeplasmataceae	Acholeplasma	0.00109409	ASV1895
1	Sabethini	Sa_m07	Trichoprosopon sp.	Actinomycetota	Eggerthellaceae	Raoultibacter	0.00109409	ASV2137
1	Sabethini	Sa_m07	Trichoprosopon sp.	Bacillota	Sporomusaceae	Sporomusa	0.00109409	ASV2136
1	Sabethini	Sa_m07	Trichoprosopon sp.	Mycoplasmatota	Metamycoplasmataceae	Unassigned_Genus	0.00109409	ASV2233
1	Sabethini	Sa_m07	Trichoprosopon sp.	Bacillota	Clostridiaceae_2	Alkaliphilus	0.00109409	ASV4036
1	Sabethini	Sa_m07	Trichoprosopon sp.	Bacillota	Peptococcaceae	Desulfosporosinus	0.00109409	ASV4808
1	Sabethini	Sa_m07	Trichoprosopon sp.	Pseudomonadota	Francisellaceae	Cysteiniphilum	0.00109409	ASV4811
1	Sabethini	Sa_m07	Trichoprosopon sp.	Bacillota	Selenomonadaceae	Unassigned_Genus	0.00109409	ASV5230
1	Sabethini	Sa_m07	Trichoprosopon sp.	Cyanobacteriota	Euglenida	Unassigned_Genus	0.00109409	ASV5615
1	Sabethini	Sa_m07	Trichoprosopon sp.	Pseudomonadota	Desulfobacteraceae	Desulfobacter	0.00109409	ASV5864
1	Sabethini	Sa_m10	Wyeomyia sp. 2	Bacillota	Peptostreptococcaceae	Unassigned_Genus	0.00109409	ASV3
1	Sabethini	Sa_m10	Wyeomyia sp. 2	Bacteroidota	Chitinophagaceae	Unassigned_Genus	0.00109409	ASV443
1	Sabethini	Sa_m10	Wyeomyia sp. 2	Bacteroidota	Flavobacteriaceae	Urechidicola	0.00109409	ASV448
1	Sabethini	Sa_m10	Wyeomyia sp. 2	Bacillota	Leuconostocaceae	Unassigned_Genus	0.00109409	ASV81
1	Sabethini	Sa_m10	Wyeomyia sp. 2	Mycoplasmatota	Acholeplasmataceae	Acholeplasma	0.00109409	ASV90
1	Sabethini	Sa_m10	Wyeomyia sp. 2	Cyanobacteriota	Calotrichaceae	Macrochaete	0.00109409	ASV797
1	Sabethini	Sa_m10	Wyeomyia sp. 2	Spirochaetota	Spirochaetaceae	Oceanispirochaeta	0.00109409	ASV857
1	Sabethini	Sa_m10	Wyeomyia sp. 2	Bacillota	Peptococcaceae	Pelotomaculum	0.00109409	ASV1786
1	Sabethini	Sa_m10	Wyeomyia sp. 2	Pseudomonadota	Francisellaceae	Cysteiniphilum	0.00109409	ASV1954
1	Sabethini	Sa_m10	Wyeomyia sp. 2	Pseudomonadota	Desulfovibrionaceae	Desulfohalovibrio	0.00109409	ASV1996
1	Sabethini	Sa_m10	Wyeomyia sp. 2	Planctomycetota	Pirellulaceae	Lignipirellula	0.00109409	ASV2426
1	Sabethini	Sa_m10	Wyeomyia sp. 2	Bacillota	Peptococcaceae	Desulfofarcimen	0.00109409	ASV3040
1	Sabethini	Sa_m10	Wyeomyia sp. 2	Pseudomonadota	Psychromonadaceae	Psychromonas	0.00109409	ASV3273
1	Sabethini	Sa_m10	Wyeomyia sp. 2	Actinomycetota	Actinomycetaceae	Unassigned_Genus	0.00109409	ASV4691
1	Sabethini	Sa_m10	Wyeomyia sp. 2	Cyanobacteriota	Wilmottiaceae	Anagnostidinema	0.00109409	ASV5091
1	Sabethini	Sa_m10	Wyeomyia sp. 2	Pseudomonadota	Candidatus_Carsonella	Unassigned_Genus	0.00109409	ASV5431
1	Sabethini	Sa_m10	Wyeomyia sp. 2	Bacillota	Bacillaceae	Unassigned_Genus	0.00109409	ASV5888
1	Sabethini	Sa_m11	Wyeomyia sp. 3	Campylobacterota	Campylobacteraceae	Campylobacter	0.00109409	ASV22
1	Sabethini	Sa_m11	Wyeomyia sp. 3	Bacteroidota	Chitinophagaceae	Unassigned_Genus	0.00109409	ASV25
1	Sabethini	Sa_m11	Wyeomyia sp. 3	Bacillota	Streptococcaceae	Streptococcus	0.00109409	ASV184
1	Sabethini	Sa_m11	Wyeomyia sp. 3	Bacillota	Peptostreptococcaceae	Unassigned_Genus	0.00109409	ASV3
1	Sabethini	Sa_m11	Wyeomyia sp. 3	Bacillota	Leuconostocaceae	Unassigned_Genus	0.00109409	ASV219
1	Sabethini	Sa_m11	Wyeomyia sp. 3	Bacteroidota	Flammeovirgaceae	Flammeovirga	0.00109409	ASV244
1	Sabethini	Sa_m11	Wyeomyia sp. 3	Planctomycetota	Phycisphaeraceae	Poriferisphaera	0.00109409	ASV624
1	Sabethini	Sa_m11	Wyeomyia sp. 3	Actinomycetota	Corynebacteriaceae	Corynebacterium	0.00109409	ASV750
1	Sabethini	Sa_m11	Wyeomyia sp. 3	Bacillota	Bacillales_Incertae_Sedis_XI	Gemella	0.00109409	ASV901
1	Sabethini	Sa_m11	Wyeomyia sp. 3	Mycoplasmatota	Acholeplasmataceae	Acholeplasma	0.00109409	ASV1098
1	Sabethini	Sa_m11	Wyeomyia sp. 3	Verrucomicrobiota	Puniceicoccaceae	Unassigned_Genus	0.00109409	ASV1149
1	Sabethini	Sa_m11	Wyeomyia sp. 3	Cyanobacteriota	Desertifilaceae	Jacksonvillea	0.00109409	ASV1998
1	Sabethini	Sa_m11	Wyeomyia sp. 3	Bacteroidota	Weeksellaceae	Elizabethkingia	0.00109409	ASV2592
1	Sabethini	Sa_m11	Wyeomyia sp. 3	Bacillota	Alicyclobacillaceae	Tumebacillus	0.00109409	ASV3446
1	Sabethini	Sa_m11	Wyeomyia sp. 3	Bacteroidota	Spirosomaceae	Emticicia	0.00109409	ASV3963
1	Sabethini	Sa_m11	Wyeomyia sp. 3	Bacillota	Lachnospiraceae	Blautia	0.00109409	ASV4139
1	Sabethini	Sa_m11	Wyeomyia sp. 3	Pseudomonadota	Desulfovibrionaceae	Desulfohalovibrio	0.00109409	ASV4243
1	Sabethini	Sa_m11	Wyeomyia sp. 3	Bacteroidota	Spirosomaceae	Lacihabitans	0.00109409	ASV4483
1	Sabethini	Sa_m11	Wyeomyia sp. 3	Bacillota	Peptoniphilaceae	Anaerosphaera	0.00109409	ASV5256
1	Sabethini	Sa_m11	Wyeomyia sp. 3	Bacillota	Clostridiaceae_1	Clostridium_sensu_stricto	0.00109409	ASV5440
1	Sabethini	Sa_m11	Wyeomyia sp. 3	Bacillota	Syntrophomonadaceae	Syntrophomonas	0.00109409	ASV5897
1	Sabethini	Sa_m11	Wyeomyia sp. 3	Lentisphaerota	Lentisphaeraceae	Lentisphaera	0.00109409	ASV6237
2	Aedini	Ad_m08	Ochlerotatus sp. 1	Pseudomonadota	Candidatus_Carsonella	Unassigned_Genus	0.00218818	ASV1950;ASV5426
2	Aedini	Ad_m09	Ochlerotatus sp. 2	Spirochaetota	Treponemataceae	Treponema	0.00218818	ASV1169;ASV4956
2	Aedini	Ad_m18	Aedes albopictus	Bacillota	Lactobacillaceae	Lactobacillus	0.00218818	ASV2332;ASV3128
2	Aedini	Ad_m18	Aedes albopictus	Bacteroidota	Bacteroidaceae	Bacteroides	0.00218818	ASV3990;ASV4284
2	Aedini	Ad_m18	Aedes albopictus	Bacteroidota	Prevotellaceae	Hoylesella	0.00218818	ASV5305;ASV5699
2	Aedini	Ad_m21	Aedes sp.	Campylobacterota	Arcobacteraceae	Arcobacter	0.00218818	ASV1069;ASV91
2	Aedini	Ad_m21	Aedes sp.	Bacillota	Bacillaceae	Unassigned_Genus	0.00218818	ASV1265;ASV2339
2	Culicini	Cx_m01	Culex sp. 1	Mycoplasmatota	Acholeplasmataceae	Acholeplasma	0.00218818	ASV116;ASV33
2	Culicini	Cx_m01	Culex sp. 1	Pseudomonadota	Desulfobacteraceae	Desulfocicer	0.00218818	ASV127;ASV5553
2	Culicini	Cx_m01	Culex sp. 1	Bacillota	Peptococcaceae	Desulfofundulus	0.00218818	ASV2464;ASV274
2	Culicini	Cx_m01	Culex sp. 1	Bacillota	Enterococcaceae	Enterococcus	0.00218818	ASV1005;ASV762
2	Culicini	Cx_m01	Culex sp. 1	Fusobacteriota	Fusobacteriaceae	Fusobacterium	0.00218818	ASV2937;ASV4106
2	Culicini	Cx_m01	Culex sp. 1	Bacillota	Veillonellaceae	Veillonella	0.00218818	ASV5185;ASV6085
2	Culicini	Cx_m02	Culex sp. 1	Mycoplasmatota	Mycoplasmataceae	Mycoplasma	0.00218818	ASV10;ASV182
2	Culicini	Cx_m02	Culex sp. 1	Bacillota	Bacillaceae	Bacillus	0.00218818	ASV3663;ASV44
2	Culicini	Cx_m02	Culex sp. 1	Mycoplasmatota	Acholeplasmataceae	Acholeplasma	0.00218818	ASV159;ASV90
2	Culicini	Cx_m02	Culex sp. 1	Mycoplasmatota	Metamycoplasmataceae	Mycoplasmopsis	0.00218818	ASV180;ASV2469
2	Culicini	Cx_m02	Culex sp. 1	Campylobacterota	Campylobacteraceae	Campylobacter	0.00218818	ASV1748;ASV403
2	Culicini	Cx_m02	Culex sp. 1	Bacteroidota	Flavobacteriaceae	Aquimarina	0.00218818	ASV4437;ASV582
2	Culicini	Cx_m02	Culex sp. 1	Bacillota	Enterococcaceae	Enterococcus	0.00218818	ASV2628;ASV4445
2	Culicini	Cx_m02	Culex sp. 1	Bacillota	Veillonellaceae	Negativicoccus	0.00218818	ASV2266;ASV6141
2	Culicini	Cx_m04	Culex sp. 1	Pseudomonadota	Candidatus_Carsonella	Unassigned_Genus	0.00218818	ASV148;ASV2804
2	Culicini	Cx_m04	Culex sp. 1	Mycoplasmatota	Acholeplasmataceae	Acholeplasma	0.00218818	ASV1943;ASV272
2	Culicini	Cx_m12	Culex sp. 2	Bacteroidota	Weeksellaceae	Chryseobacterium	0.00218818	ASV5272;ASV63
2	Culicini	Cx_m12	Culex sp. 2	Pseudomonadota	Phyllobacteriaceae	Phyllobacterium	0.00218818	ASV185;ASV3889
2	Culicini	Cx_m12	Culex sp. 2	Pseudomonadota	Candidatus_Carsonella	Unassigned_Genus	0.00218818	ASV2374;ASV634
2	Culicini	Cx_m12	Culex sp. 2	Bacteroidota	Bacteroidaceae	Bacteroides	0.00218818	ASV2274;ASV5648
2	Culicini	Cx_m12	Culex sp. 2	Cyanobacteriota	Desertifilaceae	Jacksonvillea	0.00218818	ASV3452;ASV4253
2	Culicini	Cx_m13	Culex sp. 3	Thermotogota	Mesoaciditogaceae	Athalassotoga	0.00218818	ASV14;ASV5459
2	Culicini	Cx_m13	Culex sp. 3	Mycoplasmatota	Metamycoplasmataceae	Mycoplasmopsis	0.00218818	ASV142;ASV65
2	Culicini	Cx_m13	Culex sp. 3	Pseudomonadota	Phyllobacteriaceae	Phyllobacterium	0.00218818	ASV267;ASV5660
2	Culicini	Cx_m13	Culex sp. 3	Bacillota	Syntrophomonadaceae	Syntrophomonas	0.00218818	ASV2004;ASV861
2	Culicini	Cx_m13	Culex sp. 3	Bacillota	Leuconostocaceae	Periweissella	0.00218818	ASV2892;ASV3192
2	Culicini	Cx_m13	Culex sp. 3	Bacteroidota	Bacteroidaceae	Bacteroides	0.00218818	ASV3386;ASV4841
2	Culicini	Cx_m13	Culex sp. 3	Bacillota	Peptococcaceae	Desulfofundulus	0.00218818	ASV4148;ASV4707
2	Culicini	Cx_m13	Culex sp. 3	Bacteroidota	Flavobacteriaceae	Unassigned_Genus	0.00218818	ASV3531;ASV5926
2	Culicini	Cx_m14	Culex sp. 4	Pseudomonadota	Francisellaceae	Cysteiniphilum	0.00218818	ASV141;ASV2111
2	Culicini	Cx_m14	Culex sp. 4	Pseudomonadota	Phyllobacteriaceae	Phyllobacterium	0.00218818	ASV309;ASV4622
2	Culicini	Cx_m14	Culex sp. 4	Bacillota	Peptococcaceae	Desulfofundulus	0.00218818	ASV1117;ASV4996
2	Culicini	Cx_m15	Culex sp. 5	Pseudomonadota	Phyllobacteriaceae	Phyllobacterium	0.00218818	ASV606;ASV6339
2	Culicini	Cx_m17	Culex sp. 1	Spirochaetota	Treponemataceae	Treponema	0.00218818	ASV5300;ASV5482
2	Culicini	Cx_m24	Culex sp.	Pseudomonadota	Desulfobacteraceae	Desulfocicer	0.00218818	ASV2123;ASV726
2	Culicini	Cx_m24	Culex sp.	Bacillota	Syntrophomonadaceae	Syntrophomonas	0.00218818	ASV1001;ASV5161
2	Culicini	Cx_m24	Culex sp.	Campylobacterota	Campylobacteraceae	Campylobacter	0.00218818	ASV2563;ASV4196
2	Culicini	Cx_m24	Culex sp.	Bacillota	Veillonellaceae	Negativicoccus	0.00218818	ASV3565;ASV6473
2	Culicini	Cx_m25	Culex sp.	Thermotogota	Mesoaciditogaceae	Athalassotoga	0.00218818	ASV14;ASV4550
2	Culicini	Cx_m25	Culex sp.	Bacteroidota	Weeksellaceae	Chryseobacterium	0.00218818	ASV119;ASV5534
2	Culicini	Cx_m25	Culex sp.	Mycoplasmatota	Metamycoplasmataceae	Mycoplasmopsis	0.00218818	ASV126;ASV5358
2	Culicini	Cx_m25	Culex sp.	Campylobacterota	Campylobacteraceae	Campylobacter	0.00218818	ASV1127;ASV241
2	Culicini	Cx_m25	Culex sp.	Pseudomonadota	Phyllobacteriaceae	Phyllobacterium	0.00218818	ASV2852;ASV324
2	Culicini	Cx_m25	Culex sp.	Mycoplasmatota	Acholeplasmataceae	Acholeplasma	0.00218818	ASV159;ASV3841
2	Culicini	Cx_m25	Culex sp.	Bacillota	Syntrophomonadaceae	Syntrophomonas	0.00218818	ASV5757;ASV747
2	Culicini	Cx_m25	Culex sp.	Bacillota	Thermoactinomycetaceae	Kroppenstedtia	0.00218818	ASV2404;ASV5039
2	Culicini	Cx_m25	Culex sp.	Bacteroidota	Bacteroidaceae	Bacteroides	0.00218818	ASV3646;ASV4753
2	Culicini	Cx_m25	Culex sp.	Pseudomonadota	Colwelliaceae	Colwellia	0.00218818	ASV3926;ASV6063
2	Culicini	Cx_m26	Culex sp.	Bacillota	Bacillaceae	Unassigned_Genus	0.00218818	ASV4552;ASV6519
2	Orthopodmyiini	Or_m22	Orthopodomyia sp.1	Bacteroidota	Weeksellaceae	Chryseobacterium	0.00218818	ASV363;ASV6014
2	Orthopodmyiini	Or_m22	Orthopodomyia sp.1	Mycoplasmatota	Acholeplasmataceae	Acholeplasma	0.00218818	ASV3910;ASV6018
2	Orthopodmyiini	Or_m22	Orthopodomyia sp.1	Bacillota	Enterococcaceae	Vagococcus	0.00218818	ASV4408;ASV6433
2	Orthopodmyiini	Or_m23	Orthopodomyia sp.2	Pseudomonadota	Candidatus_Carsonella	Unassigned_Genus	0.00218818	ASV5031;ASV5159
2	Sabethini	Sa_m06	Sabethes sp.	Pseudomonadota	Phyllobacteriaceae	Phyllobacterium	0.00218818	ASV147;ASV202
2	Sabethini	Sa_m06	Sabethes sp.	Spirochaetota	Treponemataceae	Treponema	0.00218818	ASV3026;ASV5851
2	Sabethini	Sa_m06	Sabethes sp.	Bacteroidota	Flavobacteriaceae	Unassigned_Genus	0.00218818	ASV5074;ASV5849
2	Sabethini	Sa_m07	Trichoprosopon sp.	Bacteroidota	Bacteroidaceae	Bacteroides	0.00218818	ASV514;ASV765
2	Sabethini	Sa_m07	Trichoprosopon sp.	Bacillota	Veillonellaceae	Negativicoccus	0.00218818	ASV3869;ASV494
2	Sabethini	Sa_m07	Trichoprosopon sp.	Bacillota	Paenibacillaceae	Brevibacillus	0.00218818	ASV3679;ASV5860
2	Sabethini	Sa_m07	Trichoprosopon sp.	Pseudomonadota	Phyllobacteriaceae	Phyllobacterium	0.00218818	ASV4589;ASV4949
2	Sabethini	Sa_m11	Wyeomyia sp. 3	Bacteroidota	Flavobacteriaceae	Urechidicola	0.00218818	ASV4;ASV84
2	Sabethini	Sa_m11	Wyeomyia sp. 3	Bacillota	Lachnospiraceae	Mobilitalea	0.00218818	ASV51;ASV74
2	Sabethini	Sa_m11	Wyeomyia sp. 3	Pseudomonadota	Phyllobacteriaceae	Phyllobacterium	0.00218818	ASV558;ASV56
2	Sabethini	Sa_m11	Wyeomyia sp. 3	Bacillota	Lactobacillaceae	Lentilactobacillus	0.00218818	ASV113;ASV809
2	Sabethini	Sa_m11	Wyeomyia sp. 3	Bacteroidota	Flavobacteriaceae	Unassigned_Genus	0.00218818	ASV225;ASV6225
2	Sabethini	Sa_m11	Wyeomyia sp. 3	Bacteroidota	Bacteroidaceae	Bacteroides	0.00218818	ASV358;ASV6244
2	Sabethini	Sa_m11	Wyeomyia sp. 3	Cyanobacteriota	Nostocaceae	Desikacharya	0.00218818	ASV1898;ASV3613
3	Aedini	Ad_m18	Aedes albopictus	Bacillota	Enterococcaceae	Enterococcus	0.00328228	ASV1281;ASV321;ASV3819
3	Aedini	Ad_m18	Aedes albopictus	Spirochaetota	Treponemataceae	Treponema	0.00328228	ASV5014;ASV5486;ASV6373
3	Culicini	Cx_m01	Culex sp. 1	Pseudomonadota	Candidatus_Carsonella	Unassigned_Genus	0.00328228	ASV1631;ASV621;ASV70
3	Culicini	Cx_m01	Culex sp. 1	Spirochaetota	Treponemataceae	Treponema	0.00328228	ASV187;ASV4429;ASV4771
3	Culicini	Cx_m01	Culex sp. 1	Pseudomonadota	Enterobacteriaceae	Klebsiella	0.00328228	ASV1318;ASV1743;ASV2305
3	Culicini	Cx_m02	Culex sp. 1	Bacillota	Leuconostocaceae	Unassigned_Genus	0.00328228	ASV5391;ASV5824;ASV81
3	Culicini	Cx_m02	Culex sp. 1	Bacillota	Lactobacillaceae	Ligilactobacillus	0.00328228	ASV2570;ASV4120;ASV953
3	Culicini	Cx_m02	Culex sp. 1	Cyanobacteriota	Nostocaceae	Desikacharya	0.00328228	ASV3253;ASV4025;ASV5581
3	Culicini	Cx_m12	Culex sp. 2	Bacillota	Syntrophomonadaceae	Syntrophomonas	0.00328228	ASV3117;ASV4613;ASV831
3	Culicini	Cx_m12	Culex sp. 2	Spirochaetota	Treponemataceae	Treponema	0.00328228	ASV1863;ASV5443;ASV5909
3	Culicini	Cx_m15	Culex sp. 5	Mycoplasmatota	Metamycoplasmataceae	Mycoplasmopsis	0.00328228	ASV120;ASV207;ASV65
3	Culicini	Cx_m15	Culex sp. 5	Pseudomonadota	Francisellaceae	Cysteiniphilum	0.00328228	ASV5119;ASV5297;ASV5474
3	Culicini	Cx_m25	Culex sp.	Bacteroidota	Flavobacteriaceae	Unassigned_Genus	0.00328228	ASV1928;ASV4202;ASV5360
3	Culicini	Cx_m25	Culex sp.	Pseudomonadota	Francisellaceae	Cysteiniphilum	0.00328228	ASV2457;ASV3236;ASV6481
3	Culicini	Cx_m26	Culex sp.	Bacteroidota	Flavobacteriaceae	Unassigned_Genus	0.00328228	ASV1842;ASV4427;ASV4760
3	Orthopodmyiini	Or_m23	Orthopodomyia sp.2	Campylobacterota	Arcobacteraceae	Arcobacter	0.00328228	ASV3321;ASV49;ASV504
3	Orthopodmyiini	Or_m23	Orthopodomyia sp.2	Bacteroidota	Bacteroidaceae	Bacteroides	0.00328228	ASV4738;ASV6030;ASV701
3	Sabethini	Sa_m10	Wyeomyia sp. 2	Spirochaetota	Treponemataceae	Treponema	0.00328228	ASV2052;ASV4374;ASV501
3	Sabethini	Sa_m10	Wyeomyia sp. 2	Bacteroidota	Bacteroidaceae	Bacteroides	0.00328228	ASV1008;ASV3182;ASV5892
3	Sabethini	Sa_m11	Wyeomyia sp. 3	Campylobacterota	Arcobacteraceae	Arcobacter	0.00328228	ASV146;ASV2431;ASV370
4	Aedini	Ad_m18	Aedes albopictus	Bacillota	Lactobacillaceae	Ligilactobacillus	0.00437637	ASV1121;ASV1201;ASV2505;ASV270
4	Aedini	Ad_m19	Aedes albopictus	Pseudomonadota	Candidatus_Carsonella	Unassigned_Genus	0.00437637	ASV3133;ASV4399;ASV5494;ASV5709
4	Aedini	Ad_m19	Aedes albopictus	Spirochaetota	Treponemataceae	Treponema	0.00437637	ASV3209;ASV4520;ASV5708;ASV6395
4	Culicini	Cx_m01	Culex sp. 1	Bacteroidota	Flavobacteriaceae	Unassigned_Genus	0.00437637	ASV132;ASV206;ASV2733;ASV36
4	Culicini	Cx_m01	Culex sp. 1	Bacillota	Lactobacillaceae	Ligilactobacillus	0.00437637	ASV2521;ASV2683;ASV728;ASV927
4	Culicini	Cx_m01	Culex sp. 1	Bacillota	Streptococcaceae	Streptococcus	0.00437637	ASV2859;ASV4111;ASV814;ASV952
4	Culicini	Cx_m02	Culex sp. 1	Cyanobacteriota	Microcoleaceae	Ammassolinea	0.00437637	ASV1939;ASV3856;ASV481;ASV731
4	Culicini	Cx_m02	Culex sp. 1	Bacillota	Lactobacillaceae	Lactobacillus	0.00437637	ASV4776;ASV5201;ASV5566;ASV989
4	Culicini	Cx_m02	Culex sp. 1	Bacillota	Syntrophomonadaceae	Syntrophomonas	0.00437637	ASV2736;ASV4660;ASV5386;ASV5570
4	Culicini	Cx_m02	Culex sp. 1	Spirochaetota	Treponemataceae	Treponema	0.00437637	ASV3755;ASV4777;ASV4907;ASV5205
4	Culicini	Cx_m02	Culex sp. 1	Bacteroidota	Bacteroidaceae	Bacteroides	0.00437637	ASV4114;ASV4568;ASV4775;ASV5579
4	Culicini	Cx_m12	Culex sp. 2	Thermotogota	Mesoaciditogaceae	Athalassotoga	0.00437637	ASV14;ASV2147;ASV4835;ASV5918
4	Culicini	Cx_m14	Culex sp. 4	Spirochaetota	Treponemataceae	Treponema	0.00437637	ASV3288;ASV3620;ASV5115;ASV6304
4	Culicini	Cx_m24	Culex sp.	Spirochaetota	Treponemataceae	Treponema	0.00437637	ASV2677;ASV3835;ASV5033;ASV6041
4	Culicini	Cx_m25	Culex sp.	Spirochaetota	Treponemataceae	Treponema	0.00437637	ASV2929;ASV3922;ASV4203;ASV5170
4	Orthopodmyiini	Or_m23	Orthopodomyia sp.2	Spirochaetota	Treponemataceae	Treponema	0.00437637	ASV2023;ASV3409;ASV5515;ASV5738
4	Sabethini	Sa_m10	Wyeomyia sp. 2	Pseudomonadota	Phyllobacteriaceae	Phyllobacterium	0.00437637	ASV2319;ASV46;ASV4821;ASV717
5	Aedini	Ad_m21	Aedes sp.	Pseudomonadota	Candidatus_Carsonella	Unassigned_Genus	0.00547046	ASV2663;ASV3072;ASV3469;ASV4180;ASV6424
5	Culicini	Cx_m02	Culex sp. 1	Bacillota	Streptococcaceae	Streptococcus	0.00547046	ASV1243;ASV2796;ASV3758;ASV4113;ASV5590
5	Culicini	Cx_m04	Culex sp. 1	Bacteroidota	Flavobacteriaceae	Unassigned_Genus	0.00547046	ASV1218;ASV325;ASV4126;ASV4576;ASV4671
5	Culicini	Cx_m14	Culex sp. 4	Thermotogota	Mesoaciditogaceae	Athalassotoga	0.00547046	ASV14;ASV2761;ASV3194;ASV4714;ASV538
5	Culicini	Cx_m14	Culex sp. 4	Bacteroidota	Bacteroidaceae	Bacteroides	0.00547046	ASV3898;ASV5284;ASV5461;ASV5672;ASV5943
5	Culicini	Cx_m17	Culex sp. 1	Pseudomonadota	Candidatus_Carsonella	Unassigned_Genus	0.00547046	ASV1727;ASV2905;ASV2977;ASV394;ASV4278
5	Culicini	Cx_m24	Culex sp.	Thermotogota	Mesoaciditogaceae	Athalassotoga	0.00547046	ASV13;ASV3740;ASV4093;ASV4199;ASV5754
5	Culicini	Cx_m25	Culex sp.	Pseudomonadota	Candidatus_Carsonella	Unassigned_Genus	0.00547046	ASV1428;ASV408;ASV4894;ASV5043;ASV6064
5	Orthopodmyiini	Or_m22	Orthopodomyia sp.1	Pseudomonadota	Candidatus_Carsonella	Unassigned_Genus	0.00547046	ASV2121;ASV2298;ASV4183;ASV4737;ASV5028
5	Sabethini	Sa_m05	Wyeomyia sp. 1	Spirochaetota	Treponemataceae	Treponema	0.00547046	ASV2040;ASV2868;ASV5605;ASV5847;ASV6165
5	Sabethini	Sa_m10	Wyeomyia sp. 2	Campylobacterota	Arcobacteraceae	Arcobacter	0.00547046	ASV1147;ASV164;ASV1713;ASV2817;ASV398
5	Sabethini	Sa_m11	Wyeomyia sp. 3	Pseudomonadota	Candidatus_Carsonella	Unassigned_Genus	0.00547046	ASV291;ASV3449;ASV3881;ASV4138;ASV5441
6	Aedini	Ad_m18	Aedes albopictus	Bacillota	Streptococcaceae	Streptococcus	0.00656455	ASV1085;ASV1562;ASV2548;ASV3204;ASV3304;ASV3989
6	Culicini	Cx_m26	Culex sp.	Thermotogota	Mesoaciditogaceae	Athalassotoga	0.00656455	ASV1004;ASV13;ASV1844;ASV2458;ASV4900;ASV5046
6	Culicini	Cx_m26	Culex sp.	Pseudomonadota	Candidatus_Carsonella	Unassigned_Genus	0.00656455	ASV1742;ASV3241;ASV3338;ASV380;ASV4100;ASV4103
6	Sabethini	Sa_m07	Trichoprosopon sp.	Spirochaetota	Treponemataceae	Treponema	0.00656455	ASV1814;ASV1947;ASV3778;ASV381;ASV4810;ASV5866
6	Sabethini	Sa_m11	Wyeomyia sp. 3	Spirochaetota	Treponemataceae	Treponema	0.00656455	ASV4244;ASV4699;ASV526;ASV5903;ASV6231;ASV6247
7	Culicini	Cx_m13	Culex sp. 3	Pseudomonadota	Candidatus_Carsonella	Unassigned_Genus	0.00765864	ASV1133;ASV2704;ASV3389;ASV3454;ASV4256;ASV5930;ASV635
8	Culicini	Cx_m13	Culex sp. 3	Spirochaetota	Treponemataceae	Treponema	0.00875274	ASV3053;ASV3706;ASV4988;ASV5451;ASV5456;ASV5661;ASV5924;ASV6283
9	Culicini	Cx_m02	Culex sp. 1	Bacteroidota	Flavobacteriaceae	Unassigned_Genus	0.00984683	ASV133;ASV1374;ASV1403;ASV160;ASV36;ASV4664;ASV4667;ASV5193;ASV5572
10	Culicini	Cx_m15	Culex sp. 5	Pseudomonadota	Candidatus_Carsonella	Unassigned_Genus	0.0109409	ASV1119;ASV1726;ASV2839;ASV2972;ASV3124;ASV359;ASV4852;ASV5289;ASV5964;ASV770
11	Culicini	Cx_m24	Culex sp.	Pseudomonadota	Candidatus_Carsonella	Unassigned_Genus	0.012035	ASV181;ASV2924;ASV2925;ASV3234;ASV3413;ASV4087;ASV4197;ASV5749;ASV6047;ASV6465;ASV703
11	Sabethini	Sa_m07	Trichoprosopon sp.	Pseudomonadota	Candidatus_Carsonella	Unassigned_Genus	0.012035	ASV31;ASV34;ASV3518;ASV4360;ASV442;ASV4592;ASV472;ASV52;ASV6194;ASV6201;ASV866
27	Culicini	Cx_m02	Culex sp. 1	Pseudomonadota	Candidatus_Carsonella	Unassigned_Genus	0.0295405	ASV1216;ASV1937;ASV2226;ASV2471;ASV2630;ASV2734;ASV2860;ASV3507;ASV352;ASV4022;ASV4222;ASV4334;ASV4567;ASV4573;ASV4787;ASV5214;ASV5392;ASV5401;ASV5557;ASV5574;ASV5576;ASV5586;ASV5593;ASV5828;ASV6114;ASV6140;ASV991
